# Supplementary material for: Comparative Analysis and Identification of miRNAs and Their Target Genes Responsive to Salt Stress in Diploid and Tetraploid Paulownia fortunei Seedlings
Source: PLoS One. 2016 Feb 19;11(2):e0149617. doi: 10.1371/journal.pone.0149617 (PMC4764520; doi:10.1371/journal.pone.0149617)
Supplement: S1 Table — (XLSX) [file pone.0149617.s001.xlsx]

## Sheet: Sheet1
S1 Table. Primers of miRNAs used for qRT-PCR analysis.
miRNA Name	miRNA Primers
pfo-miR5021a	TGGAAGAAGAAGTAGAAAAAG
pfo-miR159b	CTTGCATATGTCAGGAGCTTG
pfo-miR167a	TGAAGCTGCCAGCATGATCTA
pfo-miR396a	TTCCACAGCTTTCTTGAACTG
pfo-miR5239a	TGGGAGAAAGAGATAAAGTGT
pfo-mir11a	GTGGGCAAGAGGTGGGAGGAG
pfo-mir47	AAACTCAGGATGGATAGCGCA
pfo-mir78	AGGTGCAGATGCATATGCAGG
pfo-mir89a	ACTTTGGCTGGTTTTGATGGT
pfo-mir38a	TAAGTAATGCAAATCAACGACC
