# Supplementary material for: Comparative Analysis and Identification of miRNAs and Their Target Genes Responsive to Salt Stress in Diploid and Tetraploid Paulownia fortunei Seedlings
Source: PLoS One. 2016 Feb 19;11(2):e0149617. doi: 10.1371/journal.pone.0149617 (PMC4764520; doi:10.1371/journal.pone.0149617)
Supplement: S2 Table — (XLSX) [file pone.0149617.s002.xlsx]

## Sheet: Sheet1
S2 Table. Primers of target genes used for qRT-PCR analysis.
Sequence Definition	Sense Primer	Anti-sense Primer
CL5964.Contig1_All	GGTGCTGAGAAGTTGGAG	GGAGAAGGACAATCTGATGG
CL186.Contig2_All	TCCCAGTTTACAGTCATTAGC	ACGCAGTGATAGCCTACC
CL13370.Contig1_All	GCGAGTATAGATGTGATTGTG	GAGTGGGATTAAGGGATGG
CL3220.Contig4_All	GTTCCTCAGCAGCGTTCATC	AGCACACTCTTCAGCACAATG
CL14209.Contig1_All	GGAGGATGATAGCAAGGAAATG	CTGAGTTGGTAGATGGTAATAGC
CL15613.Contig1_All	AGTGGAGGATTATGTGGTTGG	CGGATGAATACGAAGTTGAGC
CL637.Contig2_All	CAACAATCTCACCCAATAAAGC	AACTTAGCAGCCTCATCGG
CL14940.Contig1_All	GCCTGTTGGTGAAGATATG	CTTGGGTGGTTTGAATGG
CL1879.Contig1_All	TCCGTTGGTAGGTCACTG	CAAGGAGAAGCACATCATTC
