# Supplementary material for: Comparative Analysis and Identification of miRNAs and Their Target Genes Responsive to Salt Stress in Diploid and Tetraploid Paulownia fortunei Seedlings
Source: PLoS One. 2016 Feb 19;11(2):e0149617. doi: 10.1371/journal.pone.0149617 (PMC4764520; doi:10.1371/journal.pone.0149617)
Supplement: S3 Table — PF2U: diploid P. fortunei with0% NaCl; PF2S: diploid P. fortunei with 0.4% NaCl; PF4U: tetraploid P. fortunei with0% NaCl; PF4S: tetraploid P. fortunei with 0.4% NaCl. (XLSX) [file pone.0149617.s003.xlsx]

## Sheet: Sheet1
S3 Table. Conserved miRNAs identified from P. fortunei.
Family	miR-name	reference sequence	miRNA sequence	length(nt)	mfe	Arm	Expression				Fold change								P-value				Normalization Couts (TPM)				miRNA* Sequence	miRNA* Expression				seq	struct	location
							PF2U	PF2S	PF4U	PF4S	PF2S/PF2U	Regulation	PF4U/PF2U	Regulation	PF4S/PF4U	Regulation	PF4S/PF2S	Regulation	PF2S/PF2U	PF4U/PF2U	PF4S/PF4U	PF4S/PF2S	PF2U-std	PF2S-std	PF4U-std	PF4S-std		PF2U	PF2S	PF4U	PF4S
MIR156	pfo-miR156a	ath-miR156a	TGACAGAAGAGAGTGAGCAC	20	-65.7	5	341123	268635	406330	418990	-0.404897		0.427638		-0.273999		0.558536		0	0	0	0	20111.1	15189.7	27050	22371	TGCTCACTTCTTTTCTGTCAGC	448	774	451	783	GAGGGAGAGAGATTCAGACTTGACAGAAGAGAGTGAGCACACGCAGGCAATTGTATAGAGTATACCTTTGTGGATGCGTGTGCTCACTTCTTTTCTGTCAGCTTCTCTCTCTATCCCTTTCT	((((((.(((((...(((.((((((((((((((((((((((((((.((((..(((((...)))))..))))...))))))))))))).)))))))))))))..))).))))).))))))...	CL2264.Contig6_All:32:153:+
MIR156	pfo-miR156b	ath-miR156a	TGACAGAAGAGAGTGAGCAC	20	-52.2	5	341122	268631	406326	418979	-0.404914		0.427628		-0.274023		0.558519		0	0	0	0	20111	15189.5	27049.7	22370.4	-	0	0	0	0	GATTCAGACTTGACAGAAGAGAGTGAGCACAGGCAGGCAATTGTATAGAAAGAAAAAGCTGGAAAGAAAAAAGGGAGATGAAGAAAACAAGCTACATAATATGTATGCCATTTTTGGGCGGAGGAGGGGAAATTCATCTCAGATCATGTAGCTGATTCAGACCCACTTTTGCTCTATATGCTTGACATGTTCCTTGATGTAATTTTCTTCTGTGGTATCCCCTAT	......((..(.((((((((((((..(((((((((((((....((((((....(((((((....))......(((...((((.......((((((((........((((.......))))((((.(((....))).)))).....))))))))..))))..))).)))))..))))))))))))........)))).))).)))))))))))).)..))......	CL4896.Contig1_All:16:240:-
MIR156	pfo-miR156c	ath-miR156a	TGACAGAAGAGAGTGAGCAC	20	-65.7	5	341123	268635	406330	418990	-0.404897		0.427638		-0.273999		0.558536		0	0	0	0	20111.1	15189.7	27050	22371	TGCTCACTTCTTTTCTGTCAGC	448	774	451	783	GAGGGAGAGAGATTCAGACTTGACAGAAGAGAGTGAGCACACGCAGGCAATTGTATAGAGTATACCTTTGTGGATGCGTGTGCTCACTTCTTTTCTGTCAGCTTCTCTCTCTATCCCTTTCT	((((((.(((((...(((.((((((((((((((((((((((((((.((((..(((((...)))))..))))...))))))))))))).)))))))))))))..))).))))).))))))...	Unigene29998_All:32:153:+
MIR156	pfo-miR157	ath-miR157a	TTGACAGAAGATAGAGAGCAC	21	-50.9	5	128016	154352	135041	189687	0.209648		0.252352		0.17196		0.214664		0	0	3.38802e-247	0	7547.24	8727.67	8989.87	10127.9	-	0	0	0	0	TTTCGAGTCGTTGACAGAAGATAGAGAGCACAACTGAGCATGCACAATATGAAAATATGATGTTATGTATATTTTTGTGTATGATTAGATTTGTGCTCTCTAATCCTCTGTCAGCCAATTTTAATTCTCGTAG	...((((..(((((((((.((((((((((((((((((.(((((((((.....(((((((........)))))))))))))))).))))..))))))))))).))).)))))))))...........))))...	Unigene5731_All:253:385:-
MIR159	pfo-miR159a	ath-miR159a	TTTGGATTGAAGGGAGCTCTA	21	-86.5	3	0	0	2657	0	0		14.1105	up	-14.1105	down	0		0.987598	9.48663e-22	1.74681e-20	0.990068	0.01	0.01	176.88	0.01	GAGCTCCTTGAAGTCCAATAG	0	0	5	0	GGGATTTGGGAGTGGAGCTCCTTGAAGTCCAATAGAGGATCTTACTGGGAAGAATAAGCTGCTGATTTATGGATCCCTCAGCCCTATCCATAGTTAGATGATAATTGGATGGGTTTGTGGCTTGCATATGTCAGGAGCTTGAATTACCCGTGTTGGAGCCTTCTTTGGATTGAAGGGAGCTCTACACTTTTGCC	.((....(((.((((((((((((..(((((((..((((.(((.((((((.....((((((.(((((.((((.(..((.(((.((((((((..((((.....)))))))))))).))).))..).)))).))))).)))))).....)))).)).))).))))..)))))))..)))))))))))).)))...))	CL2329.Contig1_All:548:741:-
MIR159	pfo-miR159b	hbr-miR159b	CTTGCATATGTCAGGAGCTTG	21	-42.7	3	251	726	0	212	1.47203	up	-10.5312	down	10.1446	up	-1.85864	down	4.71764e-50	7.72556e-70	6.65999e-55	3.16138e-73	14.7978	41.0509	0.01	11.3192		0	0	0	0	CTGGGAAGAATAAGCTGCTGATTTATGGATCCCTCAGCCCTATCCATAGTTAGATGATAATTGGATGGGTTTGTGGCTTGCATATGTCAGGAGCTTGAATTACCCGT	.((((.....((((((.(((((.((((.(..((.(((.((((((((..((((.....)))))))))))).))).))..).)))).))))).)))))).....)))).	CL2329.Contig1_All:591:697:-
MIR166	pfo-miR166a	ath-miR166a	TCGGACCAGGCTTCATTCCCC	21	-54.9	3	1223981	1401825	846882	977933	0.135473		-0.35607		-0.110689		-0.602231		0	0	0	0	72160.4	79264.7	56378.2	52214.4	GGAATGTTGTCTGGCTCGAGG	3675	2517	3040	1567	GGGAAGCTTAAATTTTGAGGGGAATGTTGTCTGGCTCGAGGACTTTTGCTTGATCTAGTTTCATTCTTCATCCTTCAAGAATATATAGATCTATTTGCTAGTGTCGTCGGACCAGGCTTCATTCCCCCCAATTATTGCTCCAGTGGA	.(((.((.......(((.((((((((..((((((.((((.(((....((..((((((.....((((((........))))))...)))))).....))....))).)))).))))))..)))))))).))).....)))))......	CL4388.Contig2_All:409:555:-
MIR166	pfo-miR166b	ath-miR166a	TCGGACCAGGCTTCATTCCCC	21	-54.9	3	1223981	1401825	846882	977933	0.135473		-0.35607		-0.110689		-0.602231		0	0	0	0	72160.4	79264.7	56378.2	52214.4	GGAATGTTGTCTGGCTCGAGG	3675	2517	3040	1567	GGGAAGCTTAAATTTTGAGGGGAATGTTGTCTGGCTCGAGGACTTTTGCTTGATCTAGTTTCATTCTTCATCCTTCAAGAATATATAGATCTATTTGCTAGTGTCGTCGGACCAGGCTTCATTCCCCCCAATTATTGCTCCAGTGGA	.(((.((.......(((.((((((((..((((((.((((.(((....((..((((((.....((((((........))))))...)))))).....))....))).)))).))))))..)))))))).))).....)))))......	CL4388.Contig3_All:9:155:+
MIR166	pfo-miR166c	ath-miR166a	TCGGACCAGGCTTCATTCCCC	21	-63	3	1233166	1407724	850992	980344	0.130745		-0.359871		-0.114121		-0.604737		0	0	0	0	72701.9	79598.3	56651.8	52343.1	GGAATGTTGTCTGGTGCGAAA	50	10	11	9	TGATGTGTTTACTGTTGAGGGGAATGTTGTCTGGTGCGAAATCTTTCATGTATAGATATACGTATATATGGATGTTCATGAAACCTCATATACATCATTCAAGAAAAATGGATGATTTCGGACCAGGCTTCATTCCCCTCAACCTCGGAGAATTCTAC	.((..(.(((...(((((((((((((..(((((((.(((((((...((((((((........))))))))(((((..((((....))))..)))))(((((.......)))))))))))).)))))))..)))))))))))))...))).)..))...	Unigene45069_All:135:292:-
MIR166	pfo-miR166d	ath-miR166a	TCGGACCAGGCTTCATTCCCC	21	-41.7	3	1280024	1453015	891904	1026311	0.122626		-0.345932		-0.115756		-0.584314		0	0	0	0	75464.4	82159.2	59375.3	54797.4	GGAATGTTGTCTGGCTCGAGG	3589	2479	3007	1541	TGTGAGTGTTTGGGTTGAGAGGAATGTTGTCTGGCTCGAGGTCATGGAGGTGATTTACTATATGTTTTATTTATTCCCCTGGAAAACCTGAAATCATGACTCTCGGACCAGGCTTCATTCCCCCCA	..........((((....(.((((((..((((((.((((((((((((((((..((((....(((.......))).....))))..))))....))))))).))))).))))))..)))))))))))	Unigene64439_All:97:222:+
MIR167_1	pfo-miR167a	ath-miR167a	TGAAGCTGCCAGCATGATCTA	21	-48	5	451629	392522	379340	221633	-0.262617		-0.0763684		-1.09358	down	-0.907334		0	7.88124e-128	0	0	26626	22194.7	25253.2	11833.6	AGATCATGTGGTAGCTTCATC	195	282	262	433	CACCGTGCTATAGTATCTGTTGAAGCTGCCAGCATGATCTAAACCTTCCTTCTTGTTAAGGAAAGATCAGATCATGTGGTAGCTTCATCTGATGCCCGTTGCGCGAAAA	...(((((....(((((.(.(((((((((((.((((((((...(.((((((......)))))).)...))))))))))))))))))).).))))).....)))))....	CL13689.Contig1_All:528:636:-
MIR167_1	pfo-miR167b	ath-miR167a	TGAAGCTGCCAGCATGATCTA	21	-48	5	451629	392522	379340	221633	-0.262617		-0.0763684		-1.09358	down	-0.907334		0	7.88124e-128	0	0	26626	22194.7	25253.2	11833.6	AGATCATGTGGTAGCTTCATC	195	282	262	433	CACCGTGCTATAGTATCTGTTGAAGCTGCCAGCATGATCTAAACCTTCCTTCTTGTTAAGGAAAGATCAGATCATGTGGTAGCTTCATCTGATGCCCGTTGCGCGAAAA	...(((((....(((((.(.(((((((((((.((((((((...(.((((((......)))))).)...))))))))))))))))))).).))))).....)))))....	CL13689.Contig2_All:423:531:-
MIR167_1	pfo-miR167c	ath-miR167a	TGAAGCTGCCAGCATGATCTA	21	-48	5	451629	392522	379340	221633	-0.262617		-0.0763684		-1.09358	down	-0.907334		0	7.88124e-128	0	0	26626	22194.7	25253.2	11833.6	AGATCATGTGGTAGCTTCATC	195	282	262	433	CACCGTGCTATAGTATCTGTTGAAGCTGCCAGCATGATCTAAACCTTCCTTCTTGTTAAGGAAAGATCAGATCATGTGGTAGCTTCATCTGATGCCCGTTGCGCGAAAA	...(((((....(((((.(.(((((((((((.((((((((...(.((((((......)))))).)...))))))))))))))))))).).))))).....)))))....	CL9261.Contig1_All:1111:1219:-
MIR167_1	pfo-miR167d	ath-miR167d	TGAAGCTGCCAGCATGATCTGG	22	-79.8	5	5158	15618	3127	3482	1.53807	up	-0.546754		-0.163126		-2.24795	down	0	2.57436e-64	4.54006e-06	0	304.092	883.104	208.169	185.913	-	2	0	0	0	TCTGAGAGGTTGAAGCTGCCAGCATGATCTGGTTTGATAGCAAATCCATGTTTTGAAATAAATCCCTTCAACCCTTCAAAAATCTTGATCTTGATTACAAAAAGTTTTGAAAGATGTTGATTTTTGTGATGGGATGTTTTCTCTCTTTGATCTGTTTCTGAGTCTTGGCTCAATCAATCAGAGTTTTTTTCTCCCCAATTTTTCATATACACACAATTGATTTGAAGTGAACTTGTTCAAAATTTGGGTCCATCAGGTCATCTAGCAGCTTCAATCACTCACC	..((((.((((((((((((.((.(((((((((((((....)))(((((.((((((((.....((.((((((.....((((((((...(((((....((.....)).....)))))...))))))))...((((..(........(((((((.((....(((((....)))))..))))))))).......)..))))........................)))))).)).....)))))))).)))))..)))))))))))).)))))))))))).))))..	Unigene36412_All:275:557:-
MIR168	pfo-miR168a	ath-miR168a	TCGCTTGGTGCAGGTCGGGAA	21	-81.9	5	57899	85756	29901	43936	0.506447		-0.778066		0.236947		-1.04757	down	0	0	2.34945e-107	0	3413.46	4848.98	1990.55	2345.86	CCCGCCTTGCATCAACTGAAT	508	788	490	607	TTGTTGCGGCGGCCTCTAATTCGCTTGGTGCAGGTCGGGAACTATCTTTGCCGATGGCGTTGCGTTTTGTGTTGAATTGAACAAGTGTACTCTCAAATCGTACATAATACGAATTTGTATGAGTATACGTAGTGAGCATACGGTGTATAATTTGGTATTGCTGTTTTTGGCAAATATAAGCTTCCCGCCTTGCATCAACTGAATCGGAGACCGTCGTGAATGTG	...(((((((((.((((.(((((.((((((((((.((((((((((.((((((((.((((((..((((......))))..)))..((((((((.(((((((((.....)))).)))))...))))))))......(((((((.(.........).))).))))))).)))))))).)).)).)))))).)))))))))).))))).)))).))))))))).....	Unigene41959_All:114:337:+
MIR168	pfo-miR168b	ath-miR168a	TCGCTTGGTGCAGGTCGGGAA	21	-76.2	5	57898	85753	29901	43931	0.506421		-0.778042		0.236782		-1.04768	down	0	0	3.33251e-107	0	3413.4	4848.81	1990.55	2345.59	TCCTGCCTTGCATCAACTGAAT	1004	1595	606	782	GTTCGCTTGGTGCAGGTCGGGAACTTTCTTTGCCGACGGCGTCGTTTGTACGTTTACGCTGTACGTAGTATACTCCAATCGTACGCAGTACGTACGTACGAGTATAGTAGCAAGATGCGGTGGATAATAATTTGATGTCGTCGTTTTTGGCAAAAATCAGGTTCCTGCCTTGCATCAACTGAATCGGAGACCGCGGTGAATGCG	(((((.((((((((((.(((((((((..(((((((((((((.((((.....(((..(((((((..((.(((((((....((((((.....))))))...))))))).))......)))))))...))).....)))).)))))))...))))))....))))))))).)))))))))).))))).......((((.....))))	Unigene55792_All:1:204:+
MIR169_1	pfo-miR169a	osa-miR169r-5p	TAGCCAAGGATTTTTGCGTG	20	-38.4	5	26384	27775	13098	12909	0.0138713		-0.835039		-0.339233		-1.18814	down	0.263425	0	4.98839e-80	0	1555.48	1570.51	871.953	689.245	-	0	0	0	0	TTTAACACTGTAGCCAAGGATTTTTGCGTGAATCCAACCCAAGTATGGGATCAATTGGTTTGTTTATTATGAATATGCATCCACGCAGAAATCTTTGGTTATCAGAGAATGG	.......(((((((((((((((((((((((.......((((....))))........((.((((((...)))))).))...)))))))))))))))))))).))).......	CL499.Contig7_All:3636:3747:-
MIR169_1	pfo-miR169b	osa-miR169f.1	TAGCCAAGGATGACTTGCCTATA	23	-45.1	5	0	0	0	6	0		0		5.0016	up	5.0016	up	0.987598	0.540191	0.0324107	0.0190431	0.01	0.01	0.01	0.320356	-	0	0	0	0	TTTGATTTGGTAGCCAAGGATGACTTGCCTATATAGCCTTGCGAGAAGATCCAATATTGCTATAATTGGATGATGTGTTGGGTTTTTTTGGGCAAGTCCCGTGGCTAGCTGATTGCC	...((((.(.((((((.((..((((((((((...(((((.(((.....(((((((.........)))))))....))).)))))....)))))))))))).)))))).).))))...	Unigene29106_All:119:235:-
MIR169_2	pfo-miR169c	gma-miR169k	CAGCCAAGAATGACTTGCCTCT	22	-47.1	5	288	100	168	206	-1.58632	down	-0.602329		-0.0240801		0.959912		3.78861e-24	1.32574e-05	0.866685	1.98052e-08	16.9792	5.6544	11.184	10.9989	-	0	0	0	0	CCTTGTTTATCAGCCAAGAATGACTTGCCTCTAATCTTCTTGAGATGAGATGGTCTCTGTGGGAAAGAAGAATGTGGAGACACAGTCTTGAGGGTTTTGAGGAAGTCATCTTGGCTTAGTTGACGGGC	.((((((....((((((((.((((((.((((.(((((((..(((((......)))))..........((((.((((....)))).)))))))))))..)))))))))))))))))).....)))))).	Unigene49775_All:33:160:+
MIR171_1	pfo-miR171a	ath-miR171a	TGATTGAGCCGCGCCAATATC	21	-60.6	5	0	6	0	0	5.08434	up	0		0		-5.08434	down	0.0180567	0.540191	0.613568	0.0127469	0.01	0.339264	0.01	0.01	-	0	0	0	0	GGTAAGGCGTTGATTGAGCCGCGCCAATATCACGTGCCCGAGTTGCAGTGAGTTGGTCTCAAAGCACTCCGCGAGTCGGATTAACTCGTCGACGTAGTCGAACCCCACGTTCCAGTTGCCACCGCTGTTCAAGTCACCGGAGACGCCGTCAAATGAGTTGATAGTATTGGTGTTATGGGTCAGAGGTGCAACAGA	......(((((..((((.((((((((((((.......((((.((((((((..(((....)))..))))..)))).))))((((((((((.((((..(((((((.....)))).........(((.((.......)).))).)))..))))..)))))))))).))))))))))...)).)))).)))))......	CL8363.Contig1_All:1181:1375:+
MIR171_1	pfo-miR171b	ath-miR171a	TGATTGAGCCGCGCCAATATC	21	-96.5	5	0	5	0	0	4.8213	up	0		0		-4.8213	down	0.0353749	0.540191	0.613568	0.026246	0.01	0.28272	0.01	0.01	-	0	0	0	0	AGAGAGCTGGTGATTGAGCCGCGCCAATATCCCTTGCGCGAGTACTGGATTCCCCGTCTGGACCAACTCTGCGGCCTTGTATAGCTGGTCAACTATCGCCTGTTGTTGTTGCTGTTGCTGATGGCAGTGTCCTAATTCATCCCCACCACCAATTTTTGGCTTCTGCCCCGGCCCCATTGGCCTTTGCTGCAGATAAGGAGGAAGCAACTGAAGCTGATGAGGAAGTGCTTGCTGCTGGAGATGCAATTGTTGTCTTCCCATAAACAGTTCTTGCTGCCCAGTATCCGTGAAAGACCCTTTTGAGATCTGGCCGCTGGGCTCAAGGCCTCC	.(((.(((.....(((((((((((((..(((((((.((((.(((((((..(((......))).....((((((((.....(((((....((((........)))).....)))))((.((.(((..(((........)))..))).)).))......(((....)))..((((.....))))...))))))))..((.((.(((((.((....((....))..))))))).)).))((((((((....).))))))).......((((....)))).))))))).)))).)))........).))).))).)))..))))))))))))).	CL9265.Contig1_All:358:687:+
MIR171_1	pfo-miR171c	ath-miR171a	TGATTGAGCCGCGCCAATATC	21	-96.5	5	0	5	0	0	4.8213	up	0		0		-4.8213	down	0.0353749	0.540191	0.613568	0.026246	0.01	0.28272	0.01	0.01	-	0	0	0	0	AGAGAGCTGGTGATTGAGCCGCGCCAATATCCCTTGCGCGAGTACTGGATTCCCCGTCTGGACCAACTCTGCGGCCTTGTATAGCTGGTCAACTATCGCCTGTTGTTGTTGCTGTTGCTGATGGCAGTGTCCTAATTCATCCCCACCACCAATTTTTGGCTTCTGCCCCGGCCCCATTGGCCTTTGCTGCAGATAAGGAGGAAGCAACTGAAGCTGATGAGGAAGTGCTTGCTGCTGGAGATGCAATTGTTGTCTTCCCATAAACAGTTCTTGCTGCCCAGTATCCGTGAAAGACCCTTTTGAGATCTGGCCGCTGGGCTCAAGGCCTCC	.(((.(((.....(((((((((((((..(((((((.((((.(((((((..(((......))).....((((((((.....(((((....((((........)))).....)))))((.((.(((..(((........)))..))).)).))......(((....)))..((((.....))))...))))))))..((.((.(((((.((....((....))..))))))).)).))((((((((....).))))))).......((((....)))).))))))).)))).)))........).))).))).)))..))))))))))))).	CL9265.Contig2_All:1141:1470:-
MIR171_1	pfo-miR171d	ath-miR171a	TGATTGAGCCGCGCCAATATC	21	-44.1	5	0	5	0	0	4.8213	up	0		0		-4.8213	down	0.0353749	0.540191	0.613568	0.026246	0.01	0.28272	0.01	0.01	-	0	0	0	0	AGAGAGCTGGTGATTGAGCCGCGCCAATATCCCTTGCGCGAGTACTGGATTCCCCGTCTGGACCAACTCTGCGGCCTTGTATAGCTGGTCAATTATTGCCTGTTGTAGTTGCTGTTGGTGATGGCTATGTCCTAATTCATCC	.(((((.(((.(((..(((((((((((((.......(((((((..(((..(((......)))))))))).)))((....((((((.(((........))).))))))...)))))))))).)))))..)))))).))).)).	CL9265.Contig3_All:1332:1473:-
undef	pfo-miR1849	osa-miR1849	TATTGTATCCTGGTTGTTGTT	21	-18.1	5	0	0	0	10	0		0		5.73857	up	5.73857	up	0.987598	0.540191	0.00307351	0.00133264	0.01	0.01	0.01	0.533926	-	0	0	0	0	AGACGGTAAGTATTGTATCCTGGTTGTTGTTGTCTAGATGGGTACTCCATATCAAAATCAGAACCAAATATGCTGAGAATGACTGCGTGTATAGCTGCATACCCTAA	....((((.(((((((((.(((((((((.((((.((..(((......................)))..)).)).)).)))))))).).)))))).))).))))....	CL4686.Contig2_All:216:322:+
MIR2111	pfo-miR2111	ath-miR2111a-5p	TAATCTGCATCCTGAGGTTTA	21	-47.5	5	57	124	14	103	1.06105	up	-1.85026	down	2.56088	up	-0.350429		2.09111e-06	2.16911e-06	3.75642e-14	0.0680887	3.36046	7.01145	0.932	5.49944	GTCCTCGGGCTGCAGATTACC	11	13	1	2	GAGGATCAGGTAATCTGCATCCTGAGGTTTAGATGATTATTACATCTATTGTGTCACCTAGTCCTCGGGCTGCAGATTACCCCGTCCTCA	((((((..(((((((((((.(((((((.((((.((((....(((.....))))))).)))).))))))).)))))))))))..)))))).	CL16154.Contig1_All:971:1060:-
MIR390	pfo-miR390a	ath-miR390a	AAGCTCAGGAGGGATAGCGCC	21	-94.4	5	1269	1823	1036	1298	0.46237		-0.11739		0.00700313		-0.572757		1.04522e-18	0.0519584	0.909676	3.16176e-28	74.8145	103.08	68.968	69.3036	CGCTATCCATCCTGAGTTTC	32	57	30	30	AAAAGTATGGAGAACCCGTAAAGCTCAGGAGGGATAGCGCCCTTGGTGATCGATCTTGTGGTTATGACTCTCCGCCGCCGTGTGCGCGGTGGTGGAAGTGGTGGCCCGGCGGTGATTTAAGATAGATCCCTATTGCGCTATCCATCCTGAGTTTCATGGGTTTTTTCGTACTCCC	...((((((((((((((((.((((((((((.(((((((((....((.((((.((((((.((((((.(((.(((((((((((....)))))))))))))).))))))...........)))))).))))))....))))))))).)))))))))).))))).)))))))))))...	Unigene11500_All:241:415:+
MIR390	pfo-miR390b	ath-miR390a	AAACTCAGGATGGATAGCGC	20	-64.5	5	101	119	19	7	0.176354		-2.23501	down	-1.75884	down	-4.1702	down	0.367872	8.11018e-13	0.0035811	4.12787e-29	5.9545	6.72873	1.26486	0.373748	-	0	0	0	0	AAAACCCATGAAACTCAGGATGGATAGCGCAATAGGGATCTATCTTAAATCACCGCCGGGCCACCACTTCCACCACCGCGCACACGGCGGCGGAGAGTCATAACCACAAGATCGATCACCAAGGGCGCTATCCCTCCTGAGCTTTACGGGTTCT	..(((((.((((.(((((((.(((((((((..(.((((((.(((((......((....)).....((((((.((.(((......))).)).))).))).........))))).)))).)).)..))))))))).))))))).)))).)))))..	Unigene11500_All:251:404:-
undef	pfo-miR3933a	ath-miR3933	AGAAGCAAAAAGAGATCTGGG	21	-58.7	3	0	0	0	6	0		0		5.0016	up	5.0016	up	0.987598	0.540191	0.0324107	0.0190431	0.01	0.01	0.01	0.320356		0	0	0	0	TCTTCCCCGATCTAAGATCTCTCTGTTCTTTTGATGGGTTGCAAAAAAAAAGAATCAAAGAATTGAAAACTAAAAGATGATTAGTTATAAAATCGAAATTGAATGATGTTGTATCAGGTGGGGGCTTTAGAACCCGCCGAGGCCGGAGCCCCGGCTACCCCCTCAAAAGAAGCAAAAAGAGATCTGGGTCACAACAGA	........((((((.(((((((.(((((((((((.(((................((((....))))..(((((.......)))))(((((.((((........)))).)))))((.((((((..(....)..))))))))((((((....))))))..))).))))))).))))...)))))))))))))........	CL14560.Contig1_All:2408:2605:+
undef	pfo-miR3933b	ath-miR3933	AGAAGCAAAAAGAGATCTGGG	21	-57.2	3	0	0	0	6	0		0		5.0016	up	5.0016	up	0.987598	0.540191	0.0324107	0.0190431	0.01	0.01	0.01	0.320356		0	0	0	0	TCTTCCCCGATCTAAGATCTCTCTGTTCTTTTGATGGGTTGCAAAAAAAAGAATCAAAGAATATAAAACTAAAAGATGATTAGTTATAAAATCGAAATTGAATGATGTTGTATCAGGTGGGGGCTTTAGAACCCGCCGAGGCCGGAGCCCCGGCTACCCCCTCAAAAGAAGCAAAAAGAGATCTGGGTCACAACAGA	........((((((.(((((((.(((((((((((.(((.............................(((((.......)))))(((((.((((........)))).)))))((.((((((..(....)..))))))))((((((....))))))..))).))))))).))))...)))))))))))))........	CL14560.Contig3_All:3777:3973:+
undef	pfo-miR3933c	ath-miR3933	AGAAGCAAAAAGAGATCTGGG	21	-45.7	3	0	0	0	6	0		0		5.0016	up	5.0016	up	0.987598	0.540191	0.0324107	0.0190431	0.01	0.01	0.01	0.320356		0	0	0	0	CTACGATCTACCCGTTTTTTTTTTTGTTGGGTTGAAAAAGAATCAAAGAATTGAAAACTAAAAGAAGATTATTTCTAAAACCGAATTGAATGATGTTGTAGCAGGTGGGGGCTTTAGAACCCGCCGAGGCCGGAGCCCCGGCTACCCCCTCAAAAGAAGCAAAAAGAGATCTGGGTCACAACAAA	.........(((((..((((((((((((((((..........((((....))))........(.((.(((((((.............))))))).)).)....((((((..(....)..))))))..((((((....))))))))))..........))))))))))))..))))).........	CL14560.Contig4_All:89:273:-
undef	pfo-miR3933d	ath-miR3933	AGAAGCAAAAAGAGATCTGGG	21	-58.7	3	0	0	0	6	0		0		5.0016	up	5.0016	up	0.987598	0.540191	0.0324107	0.0190431	0.01	0.01	0.01	0.320356		0	0	0	0	TCTTCCCCGATCTAAGATCTCTCTGTTCTTTTGATGGGTTGCAAAAAAAAAGAATCAAAGAATTGAAAACTAAAAGATGATTAGTTATAAAATCGAAATTGAATGATGTTGTATCAGGTGGGGGCTTTAGAACCCGCCGAGGCCGGAGCCCCGGCTACCCCCTCAAAAGAAGCAAAAAGAGATCTGGGTCACAACAGA	........((((((.(((((((.(((((((((((.(((................((((....))))..(((((.......)))))(((((.((((........)))).)))))((.((((((..(....)..))))))))((((((....))))))..))).))))))).))))...)))))))))))))........	CL14560.Contig5_All:292:489:-
MIR396	pfo-miR396a	ath-miR396a	TTCCACAGCTTTCTTGAACTG	21	-66.4	5	5647	6401	3765	3246	0.12056		-0.409557		-0.53225		-1.06237	down	4.64731e-06	4.16399e-42	1.02651e-53	1.37773e-271	332.921	361.938	250.641	173.312	TTCAATAAAGCTGTGGGAAG	2876	498	2242	848	AAATGGCCCTCTTCTTATTCTTCCACAGCTTTCTTGAACTGCACACTGCAGATCACTGTATGGCCAGCAACTGGAGGTGTCATACAACGTCTTTGTGTTTGTGGTTCAATAAAGCTGTGGGAAGATATGGGGAGGGTCAAGGAG	...(((((((((((.((((.((((((((((((.((((((((((.((.(((((.(..(((((((((..(.....)..).))))))))..)..))))))).)))))))))).)))))))))))).)))).))))))))))).....	Unigene29035_All:14:157:-
MIR396	pfo-miR396b	ath-miR396b	TTCCACAGCTTTCTTGAACTT	21	-51.1	5	914	691	538	413	-0.463761		-0.58931		-0.699728		-0.825277		1.46401e-10	2.51991e-14	8.86982e-14	8.25927e-21	53.8853	39.0719	35.8154	22.0512	TTCAAGAAAGCTGTGGGAAA	465	302	455	503	TTACAAGTCCTCTCATGCTTTTCCACAGCTTTCTTGAACTTCTTCTGCTTGACTTTTGATCCCTCCATCTGAGCAGAAAACATGGTAATTTAAGTTCAAGAAAGCTGTGGGAAAACATGGTAATTCTGGACTTC	....((((((..(((((.(((((((((((((((((((((((.((((((((((...............)).)))))))).............))))))))))))))))))))))).))))).......)))))).	Unigene11680_All:33:166:+
MIR399	pfo-miR399	stu-miR399a-5p	GGGCTACTCTTATTTGGCATG	21	-43.4	5	29	0	2	0	-7.41761	down	-3.6827	down	-3.7349	down	0		9.89062e-10	1.28292e-06	0.176328	0.990068	1.70971	0.01	0.133143	0.01	CGCCAAAGGAGAGTTGCCCTG	1	0	5	0	AAACCACTCATAGGGCTACTCTTATTTGGCATGCAATCGTGCTTGGTACAAAGCAGATGGTGATAAATTTCTCACACTTCTGATTCCCATAACACGCCAAAGGAGAGTTGCCCTGTGAATGATTG	....((.(((((((((.((((((.((((((.((..(((.(((((......)))))))).((((........)))).................)).)))))).)))))).))))))))).))....	Unigene35740_All:79:203:+
MIR408	pfo-miR408a	stu-miR408b-5p	ACGGGGACGAGGCAGAGCATG	21	-68.9	5	5716	23407	6816	822	1.97361	up	0.429198		-3.36998	down	-4.91439	down	0	4.27196e-62	0	0	336.989	1323.52	453.751	43.8887	ATGCACTGCCTCTTCCCTGGC	283	5039	118	29	ATGGAGAGAACGAGGGGGAGACGGGGACGAGGCAGAGCATGGGATGGACCTTTCAACACCATAATTGGTCTTGTTGCCCTTTCCATGCACTGCCTCTTCCCTGGCTCTCCGTTCTCTCTCTCTCT	..(((((((((...((((((.((((((.(((((((.((((((((.((.(....(((.((((....)))).)))..).)).)))))))).))))))).)))))).)))))))))))))))......	CL4664.Contig1_All:636:760:-
MIR408	pfo-miR408b	stu-miR408b-5p	ACGGGGACGAGGCAGAGCATG	21	-73.9	5	5716	23407	6816	822	1.97361	up	0.429198		-3.36998	down	-4.91439	down	0	4.27196e-62	0	0	336.989	1323.52	453.751	43.8887	ATGCACTGCCTCTTCCCTGGC	283	5039	118	29	GGAGAGAACGAGGGGGGGAGACGGGGACGAGGCAGAGCATGGGATGGACCTTTCAACACCATAATTGGTCTTGTTGCCCTTTCCATGCACTGCCTCTTCCCTGGCTCTCCTCTCTCTCTCTCTCT	(((((((..(((((((((((.((((((.(((((((.((((((((.((.(....(((.((((....)))).)))..).)).)))))))).))))))).)))))).))).))))))))..)))))))	CL4664.Contig2_All:4:128:-
MIR4371	pfo-miR4371a	gma-miR4371a	AAGTGATGTATGACAAGCGGAT	22	-35.4	5	6	0	0	0	-5.14459	down	-5.14459	down	0		0		0.0134795	0.0235987	0.613568	0.990068	0.353733	0.01	0.01	0.01	-	0	0	0	0	ACGAACATAGAAGTGATGTATGACAAGCGGATTATCATATAAGTTTTCTGGAAAAAGTCGTCTTCCCAATTCCGCCCATACCGATGACTGAAAAAACTTTTAGTTGTGACGGATGTCCAGTTAGACTATCTAGCATTGTCACCAAATCCTTTTCCAGACCCACCAGTTTGC	........(((((.(((...((((((((((((.........(((((.(((((.....(((((.....................((((((((((....)))))))))))))))...)))))..))))))))).)).))))))....)))))))).(((((......))))).	CL7695.Contig5_All:553:723:-
MIR4371	pfo-miR4371b	gma-miR4371a	AAGTGATGTATGACAAGCGGAT	22	-35.4	5	6	0	0	0	-5.14459	down	-5.14459	down	0		0		0.0134795	0.0235987	0.613568	0.990068	0.353733	0.01	0.01	0.01	-	0	0	0	0	ACGAACATAGAAGTGATGTATGACAAGCGGATTATCATATAAGTTTTCTGGAAAAAGTCGTCTTCCCAATTCCGCCCATACCGATGACTGAAAAAACTTTTAGTTGTGACGGATGTCCAGTTAGACTATCTAGCATTGTCACCAAATCCTTTTCCAGACCCACCAGTTTGC	........(((((.(((...((((((((((((.........(((((.(((((.....(((((.....................((((((((((....)))))))))))))))...)))))..))))))))).)).))))))....)))))))).(((((......))))).	CL7695.Contig6_All:525:695:-
MIR477	pfo-miR477	mes-miR477a	CTCTCCCTCAAGGGCTTCTGG	21	-56.4	5	10	0	38	18	-5.88155	down	2.10128	up	-1.39627	down	6.58657	up	0.000774285	5.83161e-06	0.00046018	6.52629e-06	0.589555	0.01	2.52971	0.961067	-	0	0	0	0	TGATTGTTCTCTCTCCCTCAAGGGCTTCTGGCCTGCTGCATACTCAGTATCATCGATCACAATGATGGTACGTAGAAATGTTATACTTGAAACATGGTGCGTGTGCGCCAGGAGACCTTGGGGGAGAACTAACAAACC	...(((((...((((((((((((.((((((((.....((((((.(((((((((((.......)))))))))......(((((........)))))..)).)))))))))))))).))))))))))))...)))))...	Unigene21124_All:51:188:+
MIR482	pfo-miR482a	sly-miR482a	TTTCCAATTCCACCCATCCCAA	22	-57.9	3	6699	8666	2118	4781	0.311168		-1.48596	down	0.856347		-0.940787		2.15201e-40	0	6.86865e-122	2.1645e-300	394.943	490.01	140.998	255.27	GGGATTGGTGGGTTGGAAATC	16	6	18	3	CCCGAGATCTGCTGGGATTGGTGGGTTGGAAATCATATGAAGATTTTGAAATGTTGAAATTTCGGAATCTGTTTTGGTTTCCAATTCCACCCATCCCAATGGGTTTCGG	.((((((((((.((((((.((((((((((((((((.....((((((((((((......))))))))))))....)))))))))).)))))).)))))).))))))))))	Unigene28890_All:123:231:-
MIR482	pfo-miR482b	sly-miR482a	TTTCCAACTCCACCCATTCCTA	22	-36.1	3	1220	1329	420	977	0.0632077		-1.36314	down	0.899706		-0.526643		0.269388	1.10524e-70	2.02069e-28	2.83901e-18	71.9257	75.1469	27.96	52.1646	GGGATTGGTGGATTGGAAATC	44	45	45	21	GATTTTGGCCGAAGTCTGTTGGGATTGGTGGATTGGAAATCAATTCACCATTAAGAAAAGGAAAAGGAGAAAGAAATAGATTTCCAACTCCACCCATTCCTATGGGTTTTGGGAATTTCCCC	........(((((((((((.(((((.(((((((((((((((.((((.((................)).)).....)).))))))))).)))))).))))).)))))))))))..........	Unigene31917_All:254:375:-
MIR482	pfo-miR482c	sly-miR482a	TTTCCAACTCCACCCATTCCTA	22	-36.1	3	1220	1329	420	977	0.0632077		-1.36314	down	0.899706		-0.526643		0.269388	1.10524e-70	2.02069e-28	2.83901e-18	71.9257	75.1469	27.96	52.1646	GGGATTGGTGGATTGGAAATC	44	45	45	21	GATTTTGGCCGAAGTCTGTTGGGATTGGTGGATTGGAAATCAATTCACCATTAAGAAAAGGAAAAGGAGAAAGAAATAGATTTCCAACTCCACCCATTCCTATGGGTTTTGGGAATTTCCCC	........(((((((((((.(((((.(((((((((((((((.((((.((................)).)).....)).))))))))).)))))).))))).)))))))))))..........	Unigene38969_All:488:609:-
MIR482	pfo-miR482d	stu-miR482a-5p	GGAATTGGGAGGATTGGCAAGC	22	-58.2	5	2261	817	737	542	-1.52881	down	-1.44195	down	-0.761635		-0.674776		1.24589e-168	1.08844e-140	5.3741e-21	1.38097e-17	133.298	46.1964	49.0632	28.9388	TGCCGATTCCTCCCATTCCAC	33	49	8	15	GGAAGTTTGGAAAAGCTTGAGGAATTGGGAGGATTGGCAAGCCATGAAGGGAGGGATTTCTTTTTTACTTTCCCTTGCCTGCCGATTCCTCCCATTCCACTGGCTTTTCTAAATCTTTTT	(((((((((((((((((.(.(((((.(((((((((((((.((....(((((((((............))))))))))).)))))).)))))))))))).).)))))))))))).))))).	Unigene40376_All:313:432:-
MIR482	pfo-miR482e	ppe-miR482b-5p	GGAATTGGGAGGATTGGCAAGA	22	-43.2	5	0	2	0	11	3.49937	up	0		5.87607	up	2.3767	up	0.265988	0.540191	0.00170558	0.0172905	0.01	0.113088	0.01	0.587319	TTGCCAATACCTCCCATACC	0	6	0	6	AAAAGTTAGAGGATTGGGAGGATTGGCAAGACAAACAAGAAGGAAATTTTCTTTTCCTTTCTTTTCTTTCCCTTGCCAATACCTCCCATACCGTTGGCCTTT	....(((((.((..((((((((((((((((..(((.((((((((((......))))).)))))...)))..))))))))).)))))))..)).)))))....	Unigene8080_All:58:159:+
undef	pfo-miR5021a	ath-miR5021	TGGAAGAAGAAGTAGAAAAAG	21	-22.1	5	0	6	0	0	5.08434	up	0		0		-5.08434	down	0.0180567	0.540191	0.613568	0.0127469	0.01	0.339264	0.01	0.01		0	0	0	0	ATCCTGCACTTGGAAGAAGAAGTAGAAAAAGGAATAAATATAGTGATAATTTGATTGTTCGTCGCCGTAGTAAATAGGCGAGAAAATAGAATTTCTTTCTTCGTCTTTACAAAGAAAAAAAAAATAGGAG	.(((((...((((((((.((((.(((((...((((((....(((....)))...)))))).(((((..........)))))..........)))))..)))).))))).)))............))))).	CL2007.Contig13_All:1564:1693:+
undef	pfo-miR5021b	ath-miR5021	TGGAAGAAGAAGTAGAAAAAG	21	-22.1	5	0	6	0	0	5.08434	up	0		0		-5.08434	down	0.0180567	0.540191	0.613568	0.0127469	0.01	0.339264	0.01	0.01		0	0	0	0	ATCCTGCACTTGGAAGAAGAAGTAGAAAAAGGAATAAATATAGTGATAATTTGATTGTTCGTCGCCGTAGTAAATAGGCGAGAAAATAGAATTTCTTTCTTCGTCTTTACAAAGAAAAAAAAAATAGGAG	.(((((...((((((((.((((.(((((...((((((....(((....)))...)))))).(((((..........)))))..........)))))..)))).))))).)))............))))).	CL2007.Contig14_All:15429:15558:-
undef	pfo-miR5239a	mtr-miR5239	TGGGAGAAAGAGATAAAGTGT	21	-87.5	3	9	39	11	15	2.05522	up	0.464785		0.129196		-1.46124	down	1.77041e-05	0.473705	0.847257	0.000471611	0.530599	2.20521	0.732286	0.800889		0	0	0	0	ATGCCACACAAAAACTTTATCTCTTTCTTCCATCTTTGATGGCCCATCTCGACCAAAATCTATGTTGGAGAAAAACAGCACCCAAAACCAAAACAAAATAAAGTAAGCTCTTTAAAGAAAAAATTAAGATGGATGGGCCATCAAAGATGGGAGAAAGAGATAAAGTGTTTGTGTGGCA	.(((((((((((.((((((((((((((((((((((((((((((((((((.............(((((........)))))..................(((((......)))))................)))))))))))))))))))))))))))))))))))).)))))))))))	CL181.Contig4_All:1947:2124:-
undef	pfo-miR5239b	mtr-miR5239	TGGGAGAAAGAGATAAAGTGT	21	-81.8	3	9	39	11	15	2.05522	up	0.464785		0.129196		-1.46124	down	1.77041e-05	0.473705	0.847257	0.000471611	0.530599	2.20521	0.732286	0.800889		0	0	0	0	GCCACCCAAACATTTTATCTCTTCCTCCTATCTTTGATGGCCCATCTCGACCACAATCTATGTTGGAGAAAAACAGCACCCAAAACCAAAACAAAATAAAGTAAGCTCTTTAAAGAAAAAATTAAGATGGATGGGCCATCAAAGATGGGAGAAAGAGATAAAGTGTTTGTGTGGCA	(((((.(((((((((((((((((.(((((((((((((((((((((((.............(((((........)))))..................(((((......)))))................))))))))))))))))))))))).))))))))))))))))).))))).	CL181.Contig7_All:1093:1268:-
MIR530	pfo-miR530a	csi-miR530a	TGCATTTGCACCTGCACCTCG	21	-56.7	5	546	944	130	440	0.729634		-1.89511	down	1.44073	up	-1.18402	down	1.08616e-21	3.19525e-51	4.27823e-27	2.8632e-49	32.1897	53.3775	8.65429	23.4928	-	0	0	0	0	TTATTTTTTCTGCATTTGCACCTGCACCTCGCCAGCTCTGTGTTTATCATTTTCATCATGCATCCTCATCCTTTAATGGCTGCTGCGTAGACACGAGATCAAGAGAGGTGCAGGTGCTGGTGCAGACGAAATAT	.((((((.((((((((.(((((((((((((.....(((.((((((((((..........(((.((............)).))))).))))))))))).......))))))))))))).)))))))).)))))).	Unigene10563_All:311:444:+
MIR530	pfo-miR530b	osa-miR530-5p	TGCATTTGCACCTGCACCTAC	21	-79.3	5	13	28	144	89	1.04666	up	3.64476	up	-1.01245	down	1.58565	up	0.0277453	5.40409e-33	1.19523e-07	5.15189e-08	0.766421	1.58323	9.58629	4.75194	-	0	0	0	0	TGCCTTTATCTGCATTTGCACCTGCACCTACACCTTCTTCACTCTTTTAATTCTTTTTTCTCTTTGTTTTTCATCAATCTTTATCAAGATTTCCAGCTTTCACACTACAGAAAGAAACCACAGCAAGCAGAAGAATGTTGGGTAAAGAAAACATATTCTACCCTAGGGCTACTACACACACAAACACATACACACACACATGATGTGAAAGAAGAGAAATTGGAGGAGGTGCAGATGCATATGCAGGTGAAGGCC	.((((((((((((((.((((.((((((((...(((((....(((((((....(.(((((((.((((((.......((((((....)))))).....(((((........))))).......)))))).))))))).)..((((..((((......))))))))(((.....)))..........(((((.((........)))))))..))))))).....))))))))))))).)))).)))))))))))))).	Unigene50891_All:74:328:+
undef	pfo-miR5339	osa-miR5339	CAGTAGAGGATCGTTCTCAGT	21	-30.4	5	0	0	0	5	0		0		4.73857	up	4.73857	up	0.987598	0.540191	0.0584051	0.0370249	0.01	0.01	0.01	0.266963	-	0	0	0	0	GCCATCAGAGCAGTAGAGGATCGTTCTCAGTTGGCCTAGGCCAGTTGGGATGGTCTTGCAGCTGTCTGACAGA	....(((((.((((..((((((((((.((((((((....))))))))))))))))))...)))))))))....	Unigene2649_All:11:83:-
undef	pfo-miR6269a	ppe-miR6269	TGTGAATAAGTGATTGTCTGA	21	-73.3	5	0	10	0	7	5.8213	up	0		5.224	up	-0.597306		0.00122579	0.540191	0.0179856	0.407491	0.01	0.56544	0.01	0.373748	-	0	0	0	0	ACACGAAGTTTGTGAATAAGTGATTGTCTGATAATGAGCAAGGAATACCCGTCTTTCTGCTAAACAGGATGTATTGAACTCATAATTCAATAGATACTTTTTATGAATGTCAACTAAGTATCGTAAGTAAATTGCTCCCGGTTGTTCAATCATTTGATAACCAGAGTCATTCTTTGATAAATGATCACTATGAGTCAGACTCAATAGAATTTGATCAATCCTTTTTTCTGTCGTTAAGGCGGAGAACTGAACCAAGAATTCTCTTTCTTCATCATCAATCGAATCACTGTTCGCGACCCAGGATT	.......(.(((((((((.(((((((..((((.((((.((((((((......(.(((((.....))))).)(((((((.......)))))))(((((((....(((...)))...)))))))...........((((..((((((.(((....))))))))).)))).)))))))).....((((((((((((((...)))).))))....))))))......(((((((((.....)))))))))........((((......)))))))).))))..).))))))))))))))).).......	CL9824.Contig2_All:711:1015:+
undef	pfo-miR6269b	ppe-miR6269	TGTGAATAAGTGATTGTCTGA	21	-73.3	5	0	10	0	7	5.8213	up	0		5.224	up	-0.597306		0.00122579	0.540191	0.0179856	0.407491	0.01	0.56544	0.01	0.373748	-	0	0	0	0	ACACGAAGTTTGTGAATAAGTGATTGTCTGATAATGAGCAAGGAATACCCGTCTTTCTGCTAAACAGGATGTATTGAACTCATAATTCAATAGATACTTTTTATGAATGTCAACTAAGTATCGTAAGTAAATTGCTCCCGGTTGTTCAATCATTTGATAACCAGAGTCATTCTTTGATAAATGATCACTATGAGTCAGACTCAATAGAATTTGATCAATCCTTTTTTCTGTCGTTAAGGCGGAGAACTGAACCAAGAATTCTCTTTCTTCATCATCAATCGAATCACTGTTCGCGACCCAGGATT	.......(.(((((((((.(((((((..((((.((((.((((((((......(.(((((.....))))).)(((((((.......)))))))(((((((....(((...)))...)))))))...........((((..((((((.(((....))))))))).)))).)))))))).....((((((((((((((...)))).))))....))))))......(((((((((.....)))))))))........((((......)))))))).))))..).))))))))))))))).).......	CL9824.Contig3_All:809:1113:+
