# Supplementary material for: Comparative Analysis and Identification of miRNAs and Their Target Genes Responsive to Salt Stress in Diploid and Tetraploid Paulownia fortunei Seedlings
Source: PLoS One. 2016 Feb 19;11(2):e0149617. doi: 10.1371/journal.pone.0149617 (PMC4764520; doi:10.1371/journal.pone.0149617)
Supplement: S4 Table — PF2U: diploid P. fortunei with0% NaCl; PF2S: diploid P. fortunei with 0.4% NaCl; PF4U: tetraploid P. fortunei with0% NaCl; PF4S: tetraploid P. fortunei with 0.4% NaCl. (XLSX) [file pone.0149617.s004.xlsx]

## Sheet: Sheet1
S4 Table. Novel miRNAs identified from P. fortunei.
miR-name	Seq（5P/3P）	length(nt)	per-length	mfe	Arm	Expression				Fold change								P-value				Normalization Couts (TPM)				miRNA* Sequence	miRNA* Expression				seq	struct	location
						PF2U	PF2S	PF4U	PF4S	PF2S/PF2U	Regulation	PF4U/PF2U	Regulation	PF4S/PF4U	Regulation	PF4S/PF2S	Regulation	PF2S/PF2U	PF4U/PF2U	PF4S/PF4U	PF4S/PF2S	PF2U-std	PF2S-std	PF4U-std	PF4S-std		PF2U	PF2S	PF4U	PF4S
pfo-mir1	AGGTGGCTTATTGTTTATGTATT	23	347	-283.8	5	6	0	0	0	-5.14459	down	-5.14459	down	0		0		0.0134795	0.0235987	0.980078	0.779395	0.353733	0.01	0.01	0.01		0	0	0	0	ACAATGGCGAAGGTGGCTTATTGTTTATGTATTTGCAACTCACCAAAACGGCAAACTGCCTTATCCTGTTGCGCGGGTCCACTGTTGGCCTCCGATTCCATTTTATATAAAATTAAATTTTCAATAATAACACTTGTTTCTTATACTTAACTAGCCAATGTAGCGCGAAGTATTGATTTGATCACACTCTGGCTAGTTAAGTATAAGAAACAAGTGTTATTATTGAAAATTTAATTTTATATAAAATGGAATCGGAGGCCAACAGTGGACCCGCGCAACAGGATAAGGCAGTTTGCCGTTTTGGTGAGTTGCAAATACATAAACAATAAGCCACCTTCGCCTGTGTT	(((..((((((((((((((((((((((((((((((((((((((((((((((((((((((((((((((((((((((((((((((((((((((((((((((((((((((((((((((((((((((((((((((((((((((((((((((((((((((((.(((.(..((((.......))))..))))...))))))))))))))))))))))))))))))))))))))))))))))))))))))))))))))))))))))))))))))))))))))))))))))))))))))))))))))))))))))))))))))))))))))))))))))))))))))))..))).	CL13304.Contig1_All:409:755:+
pfo-mir10	ATATGAGCTGCAATTGAATGA	21	209	-91	5	32	0	7	5	-7.55963	down	-2.01737	down	-0.80369		4.73857	up	1.16049e-10	0.000196483	0.33875	0.0370249	1.88657	0.01	0.466	0.266963	ATTCAATTGCAGCTCATATCC	0	0	1	0	AGGAAACGGGATATGAGCTGCAATTGAATGAGTTACACAGGTTCTATATTGTGCATGAGATATTGTGCTTAAGTTCTCATCAACTACACCGCCAACTCTACATCTTCTTCTCCAATTCATAAGAGTCAGAGAAGATCAGAGATGCACAACATCATGCATAATATAGATCATTTAATACTCATTCAATTGCAGCTCATATCCTTTTTCAT	..((((.((((((((((((((((((((((((((.......(.((((((((((((((((....((((((...((((......))))..........((((......(((((((..((((....))))..)))))))..))))..))))))..)))))))))))))))).).......)))))))))))))))))))))))))).))))..	CL3050.Contig17_All:1177:1385:-
pfo-mir11a	GTGGGCAAGAGGTGGGAGGAG	21	137	-33.1	5	6	0	0	0	-5.14459	down	-5.14459	down	0		0		0.0134795	0.0235987	0.980078	0.779395	0.353733	0.01	0.01	0.01		0	0	0	0	CTTTAGTGGGCAAGAGGTGGGAGGAGTGGAAACTTGGAGTTCAAAGAGATCAAAAAGAATCACCAAAGAAGGAGCAATGAAAGCTAGTACTCATGCTTCCACCCTTTACCTCCTTTCACTTGTTTTAACACTATTGC	(..(((((...((.((((((((((((((((...((((.((((..............))))..))))....((((((.(((..........))))))))).....)))).)))))))))))).))....)))))..).	CL3184.Contig2_All:2459:2595:-
pfo-mir11b	GTGGGCAAGAGGTGGGAGGAG	21	137	-33.1	5	6	0	0	0	-5.14459	down	-5.14459	down	0		0		0.0134795	0.0235987	0.980078	0.779395	0.353733	0.01	0.01	0.01		0	0	0	0	CTTTAGTGGGCAAGAGGTGGGAGGAGTGGAAACTTGGAGTTCAAAGAGATCAAAAAGAATCACCAAAGAAGGAGCAATGAAAGCTAGTACTCATGCTTCCACCCTTTACCTCCTTTCACTTGTTTTAACACTATTGC	(..(((((...((.((((((((((((((((...((((.((((..............))))..))))....((((((.(((..........))))))))).....)))).)))))))))))).))....)))))..).	Unigene16940_All:737:873:-
pfo-mir12	AAGCCAGGTGATTCAGAATAGAG	23	146	-29.5	5	15	20	0	21	0.354785		-6.46652	down	6.80896	up	-0.0123434		0.479729	7.83157e-05	4.72324e-06	0.97375	0.884332	1.13088	0.01	1.12124		0	0	0	0	TATTTTTTGAAAGCCAGGTGATTCAGAATAGAGATCACTTGTATTAGTGTAAAGTTTTGGTTTTTCTTTGATCAGAACAGTTTTGGTTTTGGTTCTTGAATACTTGTCATCAAGGGTAAAGAAAGGTTTGGCTATTTTAAAACCTC	...(((((((....((((((.((((((((.(((((((((......))))....(((((((((.......))))))))).......))))).)))).))))))))))...))))))).......((((((..........)))))).	CL3826.Contig2_All:274:419:+
pfo-mir14	GGAATGTTGTCTGGCTCGAGG	21	116	-41.5	5	3589	2479	3007	1541	-0.594076		-0.0799788		-1.28272	down	-0.768624		5.30919e-57	0.0249038	5.88629e-189	2.12113e-62	211.591	140.172	200.18	82.278		0	0	0	0	TGGGTTGAGAGGAATGTTGTCTGGCTCGAGGTCATGGAGGTGATTTACTATATGTTTTATTTATTCCCCTGGAAAACCTGAAATCATGACTCTCGGACCAGGCTTCATTCCCCCCA	((((....(.((((((..((((((.((((((((((((((((..((((....(((.......))).....))))..))))....))))))).))))).))))))..)))))))))))	Unigene64439_All:107:222:+
pfo-mir15	TGTGATATTATGCGCTGTCGG	21	233	-57.2	3	1168	0	2910	309	-12.7494	down	1.49226	up	-3.5536	down	10.6881	up	0	2.1311e-218	0	6.11893e-90	68.86	0.01	193.723	16.4983		0	0	0	0	TTGAGTTCTTGATTCCCAAAACTGTGCACTATATCTGCAGGGCAGTAATACCTGGGAGATGCATCCACCAAGCCCCATCCCCTCAAAGAACTGGTGGAAAGACAGAGCAACCAGCAAAGGTTTTATTGTGTCAGGTCTCTCAGAAGCCCCCAGTGAGATCCCAATGATTACTGAGTGCACCACAATTCCCAGCTCCAAAACTTGTGATATTATGCGCTGTCGGACAAGCTCTG	..(((..((((..(((....((.(((((..(((((.(((((..........(((((((.((..(((((((.....................)))))))..((((.((.((((......))))...)).)))).((((.(((((.......((.((......)).))....))))).).))).)).)))))))........))))))))))..))))).)).))))))))))..	CL4795.Contig2_All:222:454:+
pfo-mir17	TTTGTCGATGGTTTATGCAAG	21	116	-36.5	5	3297	4754	2167	8352	0.467736		-0.430176		1.62816	up	0.730247		4.24324e-47	1.56634e-27	0	4.62107e-177	194.376	268.81	144.26	445.935	ATGTAAAGGCATCGACGGCTT	0	0	1	0	AGTGATTATTTTTGTCGATGGTTTATGCAAGGACATCGACGCCTTATGTAAGGATATCGACGGTTTATGTAAGGATATCGATGTTTTATGTAAAGGCATCGACGGCTTATGTAAGG	...........(((((((((.(((.((((((((((((((.((((((((((((...........))))))))))).).)))))))))).))))))).)))))))))...........	CL7098.Contig1_All:40:155:-
pfo-mir18	AAGTGACTGGATGGTAATGA	20	153	-36.4	3	12	15	0	0	0.261676		-6.14459	down	0		-6.40626	down	0.649573	0.000525044	0.980078	1.91626e-05	0.707465	0.848159	0.01	0.01		0	0	0	0	TGCTCATTGCTTGATTAATTATTCGTGCTCTCAGGAGAAAAAGCTGACAATGGCATATATGTTGACGGGTGAGACAAAGTTTGATGCAATTAAATGTATTTTCGAAGAGGCTAGTTCGTCTGAAAGTGACTGGATGGTAATGAAGTAATAGAT	..((.(((((((.((((.(((((((((((.(((((.(((..((((.........((((((......(.((.((((...)))).)).)......)))))).........))))..))).))))).))).)).)))))))))).)))))))))..	CL9687.Contig1_All:133:285:+
pfo-mir19	TTGACCATTGAACGAAGGGTA	21	132	-29.2	5	9	0	0	0	-5.72955	down	-5.72955	down	0		0		0.00158159	0.00351999	0.980078	0.779395	0.530599	0.01	0.01	0.01		0	0	0	0	GCTGTAGACTTTGACCATTGAACGAAGGGTACAAAATCATTCAGATTGATATTTTAAGACAGTGGAAAGGAAAGTTATCCTCCAGTTTGGTGTCCTTATGCCTTTTATCAGAGGTAAGGGGGGTGCAAGGCA	((((((..((((.(((.((((..((((((((...((((.....))))((((((...((((..((((..(((......)))))))))))))))))....)))))))).)))).)))..))))..)))..))).	Unigene10487_All:173:304:-
pfo-mir2a	TCTGTTGAAGCTGCCAGCATG	21	98	-41.8	5	25	32	11	17	0.295892		-1.00915	down	0.309768		-0.99527		0.4476	0.0501919	0.603404	0.0194707	1.47389	1.80941	0.732286	0.907675		0	0	0	0	TGCTATAGTATCTGTTGAAGCTGCCAGCATGATCTAAACCTTCCTTCTTGTTAAGGAAAGATCAGATCATGTGGTAGCTTCATCTGATGCCCGTTGCG	.((....(((((.(.(((((((((((.((((((((...(.((((((......)))))).)...))))))))))))))))))).).))))).....)).	CL13689.Contig1_All:534:631:-
pfo-mir2b	TCTGTTGAAGCTGCCAGCATG	21	98	-41.8	5	25	32	11	17	0.295892		-1.00915	down	0.309768		-0.99527		0.4476	0.0501919	0.603404	0.0194707	1.47389	1.80941	0.732286	0.907675		0	0	0	0	TGCTATAGTATCTGTTGAAGCTGCCAGCATGATCTAAACCTTCCTTCTTGTTAAGGAAAGATCAGATCATGTGGTAGCTTCATCTGATGCCCGTTGCG	.((....(((((.(.(((((((((((.((((((((...(.((((((......)))))).)...))))))))))))))))))).).))))).....)).	CL13689.Contig2_All:429:526:-
pfo-mir20	AGGTGCAGGTGCTGGTGCAGA	21	140	-57.8	3	249	761	87	503	1.5515	up	-1.34178	down	2.21321	up	-0.680071		1.82171e-56	2.40409e-15	6.67927e-54	1.07806e-16	14.6799	43.03	5.79172	26.8565		0	0	0	0	GCCTTTATTTTTTCTGCATTTGCACCTGCACCTCGCCAGCTCTGTGTTTATCATTTTCATCATGCATCCTCATCCTTTAATGGCTGCTGCGTAGACACGAGATCAAGAGAGGTGCAGGTGCTGGTGCAGACGAAATATGG	.((..((((((.((((((((.(((((((((((((.....(((.((((((((((..........(((.((............)).))))).))))))))))).......))))))))))))).)))))))).)))))).))	Unigene10563_All:307:446:+
pfo-mir22	AGAAGAATCTGTGTGCACTATCT	23	182	-41.2	5	13	0	0	0	-6.26007	down	-6.26007	down	0		0		9.0849e-05	0.00027845	0.980078	0.779395	0.766421	0.01	0.01	0.01		0	0	0	0	TGAAAATGAAAGAAGAATCTGTGTGCACTATCTATGGAGTGGAGTGACTATCCAACATCTCCTCTTCCCTATCTCTCCCTTTTTTGCCTTCGGCTATTACCGGCTGGCAACGCTTGGCCCAAGATTGGATTTGTTTGAAAACAACCAAGGTGGCGTTCATTCAATCAAATCTTTTATGCCTA	.....((((((((.((....(((.((.((((((.(((((.((((((.........)).)))).))(((..((((...((....(((((.((((......))))..))))).....))....)))).))).(((((....)))))))))))))).)).)))....))...)))))))).....	Unigene14416_All:45:226:-
pfo-mir23	CAGGATTGGAATTGGAGTAAA	21	118	-60.3	5	1334	681	789	763	-1.03028	down	-0.582383		-0.366605		0.0812955		6.74925e-55	8.10992e-20	5.63298e-07	0.28553	78.6466	38.5064	52.5249	40.7386	TACTCCATATCCAGTCCTGGC	785	2453	215	837	ACCCGGTGGAGAGACTTGTCCAGGATTGGAATTGGAGTAAAATTTATGCTTCTTTGGGCCTATAAAGAAATGGGTTTTACTCCATATCCAGTCCTGGCTGAGTCTCATTCTGCTGCTG	...(((((((((((((((.(((((((((((..(((((((((((((((..(((((((......))))))))))))))))))))))..))))))))))).))))))))..)))))))...	Unigene15226_All:72:189:-
pfo-mir24	ATGCAAGGGTAAGTAATGCA	20	111	-36	5	3144	2453	2086	2678	-0.418306		-0.416584		0.0421535		0.043876		3.15777e-27	6.62558e-25	0.317856	0.276703	185.356	138.702	138.868	142.985		0	0	0	0	CTCTACAGTAATGCAAGGGTAAGTAATGCAAATCAACGGCCTAAAACAACAACCTAAACAGATATTTCTGGGTCGTTGATCTGCATCACTTATCTCCCGCATGCCTAATTT	.......(((.(((..((((((((.(((((.((((((((((.................((((....)))))))))))))).))))).))))))))...)))))).......	Unigene22708_All:4:114:-
pfo-mir25	CGGGTGACTTGGGTGTTGCAA	21	120	-59.8	3	566	702	493	962	0.250417		-0.0239362		0.646186		0.371833		0.00208373	0.789678	1.64239e-16	1.81498e-07	33.3688	39.6939	32.8197	51.3637		0	0	0	0	AGATCATCAACCGACACCCAAGTCACCCGGGCCGATCATGCTCCTAACGAAGTACTTAACAGCTTCCTTAGCAGTTTGAGTGGGTGTGCCGGGTGACTTGGGTGTTGCAACTGGTGCTGC	....(((((..((((((((((((((((((((((.((((.(((.((((.(((((........))))).)))).))).))).).)))...)))))))))))))))))))....)))))....	Unigene23887_All:196:315:-
pfo-mir26	TGTGGGAAGATATGGGGAGGG	21	156	-69.1	3	19	0	0	0	-6.80755	down	-6.80755	down	0		0		1.25072e-06	6.19518e-06	0.980078	0.779395	1.12015	0.01	0.01	0.01	CTCTTCTTATTCTTCCACAGC	2	0	0	0	GGCTCTTCAGAAATGGCCCTCTTCTTATTCTTCCACAGCTTTCTTGAACTGCACACTGCAGATCACTGTATGGCCAGCAACTGGAGGTGTCATACAACGTCTTTGTGTTTGTGGTTCAATAAAGCTGTGGGAAGATATGGGGAGGGTCAAGGAGAA	..(((((......(((((((((((.((((.((((((((((((.((((((((((.((.(((((.(..(((((((((..(.....)..).))))))))..)..))))))).)))))))))).)))))))))))).)))).))))))))))))))))..	Unigene29035_All:12:167:-
pfo-mir27	TCGGCGTCATCATTGCACCAC	21	107	-63.8	3	5530	7339	0	2980	0.348052		-14.9927	down	13.9577	up	-1.383	down	3.59786e-42	0	0	0	326.024	414.976	0.01	159.11	GGTGCAATGGGAGACGCCGAGA	3195	4179	0	4708	TCTGCAACATGGTTGTTTGTGGTGCAATGGGAGACGCCGAGATGGTTACTATTTTATTGGTCCCGCTCGGCGTCATCATTGCACCACTGACAGCCATATGTTGCTTC	...((((((((((((((.((((((((((((..(((((((((.(((..((((......)))).)))))))))))).)))))))))))).))))))))..))))))...	Unigene31466_All:61:167:+
pfo-mir28a	TTTCCAACTCCACCCATTCCTA	22	105	-34.5	3	1216	0	0	973	-12.8076	down	-12.8076	down	12.3429	up	12.3429	up	0	0	1.54063e-249	1.12903e-281	71.6898	0.01	0.01	51.951	GGGATTGGTGGATTGGAAATC	46	0	0	21	GCCGAAGTCTGTTGGGATTGGTGGATTGGAAATCAATTCACCATTAAGAAAAGGAAAAGGAGAAAGAAATAGATTTCCAACTCCACCCATTCCTATGGGTTTTGG	.(((((((((((.(((((.(((((((((((((((.((((.((................)).)).....)).))))))))).)))))).))))).)))))))))))	Unigene31917_All:264:368:-
pfo-mir28b	TTTCCAACTCCACCCATTCCTA	22	105	-34.5	3	1216	0	0	973	-12.8076	down	-12.8076	down	12.3429	up	12.3429	up	0	0	1.54063e-249	1.12903e-281	71.6898	0.01	0.01	51.951	GGGATTGGTGGATTGGAAATC	46	0	0	21	GCCGAAGTCTGTTGGGATTGGTGGATTGGAAATCAATTCACCATTAAGAAAAGGAAAAGGAGAAAGAAATAGATTTCCAACTCCACCCATTCCTATGGGTTTTGG	.(((((((((((.(((((.(((((((((((((((.((((.((................)).)).....)).))))))))).)))))).))))).)))))))))))	Unigene38969_All:498:602:-
pfo-mir29	AGGTCATCTAGCAGCTTCAAT	21	179	-37.4	5	142	205	83	138	0.469481		-0.599429		0.415222		-0.653688		0.00272603	0.00237732	0.037718	3.27006e-05	8.37167	11.5915	5.52543	7.36818		0	0	0	0	TGGGTCCATCAGGTCATCTAGCAGCTTCAATCACTCACCACCAACACCTATAAAATGTTTCACTGAAATGGATCTCTTGAGTTTGCATATTCTCCTGGGCTGACCTCAGAGTGGGAATGGTCCGCATTACAAATTACTCCAAGAGGGAGTCTGCTATATATGGCACAGGGCATGACCAA	..((((..((.((((((.((((((((((...........................((((((...))))))...(((((((((.(((.((((((((((((.....)))))...)))))))....))).........))).)))))))))).))))))...))))).).))....))))..	Unigene36412_All:135:313:-
pfo-mir3a	CCGGCGTCGTCATTGCACCAC	21	106	-56.3	3	34576	31947	24266	29807	-0.174343		-0.335556		-0.0215484		-0.182762		1.00034e-54	1.0915e-171	0.0840551	8.41636e-56	2038.44	1806.41	1615.42	1591.47	GGTGCAATGGGAGACGCCGAGA	3195	4179	1847	4708	CTAGCAACATAGTTGTTTGTGGTGCAATGGGAGACGCCGAGATGGTACCACTTCTGCAGTCCAACCCGGCGTCGTCATTGCACCACTGACAACCATATGTTGCCTC	...((((((((((((((.((((((((((((..(((((((.(.(((.((..(....)..))))).).))))))).)))))))))))).))))))..))))))))...	CL15282.Contig1_All:52:157:+
pfo-mir3b	CCGGCGTCGTCATTGCACCAC	21	106	-55.3	3	34576	31947	24266	29807	-0.174343		-0.335556		-0.0215484		-0.182762		1.00034e-54	1.0915e-171	0.0840551	8.41636e-56	2038.44	1806.41	1615.42	1591.47	GGTGCAATGGGAGACGCCGAGA	3195	4179	1847	4708	CTAGCAACATAGTTGTTTGTGGTGCAATGGGAGACGCCGAGATGGTACCATTTCTGCAGTCCAACCCGGCGTCGTCATTGCACCACTGACAACCATATGTTGCCTC	...((((((((((((((.((((((((((((..(((((((.(.(((.((..........))))).).))))))).)))))))))))).))))))..))))))))...	CL15282.Contig2_All:52:157:+
pfo-mir31	AATGGACCTGCAAGAGCATC	20	307	-119.2	3	14	0	0	0	-6.36698	down	-6.36698	down	0		0		4.44761e-05	0.000147672	0.980078	0.779395	0.825376	0.01	0.01	0.01		0	0	0	0	TGGTGAGGCTCTTGTGGTGTCCGCTATCTACGGATAATTGTAATTATTTAAAATTCTAAGTTCTGAAACCTCCTAAAGTGATAGTCCTAACTAGAGCATATAGAAGTGAAGGCGCTGCATGTAATTGGGCTAGTGGTGTGGCAGCCTGGCGGGAAGAGCAAGTTTTGATGAGTTAGTGAATTTTTCACAAGTTGTCCGTATTTTGTGGCTGGAAATTAAATCATGTGTAATTTTTAGCAGGTTGCAGAACTAGAATTTGAGATAATTGCAATTATCCGTGTGTAATGGACCTGCAAGAGCATCACCC	.(((((.((((((((((.(((((.(((.(((((((((((((((((((((.((((((((.((((((.(((((......((..((((....))))..))............(((((((((((...............))))))).)))).((((.....((((.((.(((.(((((....))))).))).)).))))))))........(((((((((((.........)))))))))))))))).)))))))))))))).))))))))))))))))))))).))).))))))))))))))).))))).	Unigene40599_All:1:307:-
pfo-mir32	TTGCATCAACTGAATCGGAG	20	217	-81.2	3	253	342	65	323	0.374607		-1.78535	down	1.99476	up	-0.165195		0.00167228	8.60454e-23	4.71459e-31	0.139841	14.9157	19.338	4.32714	17.2458	CTAATTCGCTTGGTGCAGGT	3	4	0	0	GTTGCGGCGGCCTCTAATTCGCTTGGTGCAGGTCGGGAACTATCTTTGCCGATGGCGTTGCGTTTTGTGTTGAATTGAACAAGTGTACTCTCAAATCGTACATAATACGAATTTGTATGAGTATACGTAGTGAGCATACGGTGTATAATTTGGTATTGCTGTTTTTGGCAAATATAAGCTTCCCGCCTTGCATCAACTGAATCGGAGACCGTCGTGA	.(((((((((.((((.(((((.((((((((((.((((((((((.((((((((.((((((..((((......))))..)))..((((((((.(((((((((.....)))).)))))...))))))))......(((((((.(.........).))).))))))).)))))))).)).)).)))))).)))))))))).))))).)))).)))))))))	Unigene41959_All:116:332:+
pfo-mir33	CAGGAGTGGAATTGGAGTAAA	21	106	-42	5	337	188	286	308	-0.902268		-0.0614552		-0.211348		0.629465		2.27501e-12	0.598627	0.0741236	1.819e-06	19.868	10.6303	19.0394	16.4449	TCCTCCATATCCAGTCCTGGC	255	483	124	236	AATCGGCGGAGTGACTTGTCCAGGAGTGGAATTGGAGTAAAACTTGTGTCTCTGTGGACATATAAAGAAGTGGGTTTTCCTCCATATCCAGTCCTGGCTGAGTCTC	............((((((.((((((.((((..(((((.(((((((((((((....)))))))..........)))))).)))))..)))).)))))).))))))..	Unigene44508_All:1:106:-
pfo-mir34	CAGCCAAGAATGACTTGCCTCT	22	150	-56.6	5	288	100	168	206	-1.58632	down	-0.602329		-0.0240801		0.959912		3.78861e-24	1.32574e-05	0.866685	1.98052e-08	16.9792	5.6544	11.184	10.9989	AGGAAGTCATCTTGGCTTAGT	13	3	17	9	AGAGAAGAGCCCTTGTTTATCAGCCAAGAATGACTTGCCTCTAATCTTCTTGAGATGAGATGGTCTCTGTGGGAAAGAAGAATGTGGAGACACAGTCTTGAGGGTTTTGAGGAAGTCATCTTGGCTTAGTTGACGGGCTCCTTTTTATCA	(((((.((((((..(((....((((((((.((((((.((((.(((((((..(((((......)))))..........((((.((((....)))).)))))))))))..)))))))))))))))))).....))))))))).)))))....	Unigene49775_All:23:172:+
pfo-mir35	AGCACAACTGAGCATGCACAATA	23	93	-34.6	5	9	0	0	0	-5.72955	down	-5.72955	down	0		0		0.00158159	0.00351999	0.980078	0.779395	0.530599	0.01	0.01	0.01		0	0	0	0	GAAGATAGAGAGCACAACTGAGCATGCACAATATGAAAATATGATGTTATGTATATTTTTGTGTATGATTAGATTTGTGCTCTCTAATCCTCT	((.((((((((((((((((((.(((((((((.....(((((((........)))))))))))))))).))))..))))))))))).))).)).	Unigene5731_All:277:369:-
pfo-mir36	GGATTGGGAGGATTGGCAAGA	21	124	-53.6	5	2465	769	1170	1043	-1.74078	down	-0.899801		-0.484033		0.356951		4.51675e-221	3.27124e-73	3.11024e-15	1.70505e-07	145.325	43.4823	77.8886	55.6885	TTGCCAATACCTCCCATACCGT	23	0	74	0	AAAAGTTCAGAAAAGTTAGAGGATTGGGAGGATTGGCAAGACAAACAAGAAGGAAATTTTCTTTTCCTTTCTTTTCTTTCCCTTGCCAATACCTCCCATACCGTTGGCCTTTCTGAATATTTTT	(((.(((((((((.(((((.((..((((((((((((((((..(((.((((((((((......))))).)))))...)))..))))))))).)))))))..)).))))).))))))))).)))..	Unigene8080_All:48:171:+
pfo-mir37a	ATTCTGGTCATCCTGGTGCTAA	22	92	-22.7	3	0	8	0	0	5.49937	up	0		0		-5.49937	down	0.00470465	0.903364	0.980078	0.00300664	0.01	0.452352	0.01	0.01	AGCACCACGATTACCAGAACAA	0	1	0	0	ATGCTGAAACCCATTATGAAGAAGAGAAGCACCACGATTACCAGAACAACAAATATGAATATTCTGGTCATCCTGGTGCTAAGCACCAGTAC	.(((((.....................(((((((.(((.(((((((...((....))....))))))).))).)))))))......))))).	CL10503.Contig1_All:342:433:-
pfo-mir37b	ATTCTGGTCATCCTGGTGCTAA	22	92	-22.7	3	0	8	0	0	5.49937	up	0		0		-5.49937	down	0.00470465	0.903364	0.980078	0.00300664	0.01	0.452352	0.01	0.01	AGCACCACGATTACCAGAACAA	0	1	0	0	ATGCTGAAACCCATTATGAAGAAGAGAAGCACCACGATTACCAGAACAACAAATATGAATATTCTGGTCATCCTGGTGCTAAGCACCAGTAC	.(((((.....................(((((((.(((.(((((((...((....))....))))))).))).)))))))......))))).	CL10503.Contig2_All:342:433:-
pfo-mir37c	ATTCTGGTCATCCTGGTGCTAA	22	92	-22.7	3	0	8	0	0	5.49937	up	0		0		-5.49937	down	0.00470465	0.903364	0.980078	0.00300664	0.01	0.452352	0.01	0.01	AGCACCACGATTACCAGAACAA	0	1	0	0	ATGCTGAAACCCATTATGAAGAAGAGAAGCACCACGATTACCAGAACAACAAATATGAATATTCTGGTCATCCTGGTGCTAAGCACCAGTAC	.(((((.....................(((((((.(((.(((((((...((....))....))))))).))).)))))))......))))).	Unigene8738_All:342:433:-
pfo-mir37d	ATTCTGGTCATCCTGGTGCTAA	22	92	-22.7	3	0	8	0	0	5.49937	up	0		0		-5.49937	down	0.00470465	0.903364	0.980078	0.00300664	0.01	0.452352	0.01	0.01	AGCACCACGATTACCAGAACAA	0	1	0	0	ATGCTGAAACCCATTATGAAGAAGAGAAGCACCACGATTACCAGAACAACAAATATGAATATTCTGGTCATCCTGGTGCTAAGCACCAGTAC	.(((((.....................(((((((.(((.(((((((...((....))....))))))).))).)))))))......))))).	Unigene8739_All:342:433:-
pfo-mir37e	ATTCTGGTCATCCTGGTGCTAA	22	92	-22.7	3	0	8	0	0	5.49937	up	0		0		-5.49937	down	0.00470465	0.903364	0.980078	0.00300664	0.01	0.452352	0.01	0.01	AGCACCACGATTACCAGAACAA	0	1	0	0	ATGCTGAAACCCATTATGAAGAAGAGAAGCACCACGATTACCAGAACAACAAATATGAATATTCTGGTCATCCTGGTGCTAAGCACCAGTAC	.(((((.....................(((((((.(((.(((((((...((....))....))))))).))).)))))))......))))).	Unigene8741_All:342:433:-
pfo-mir38a	TAAGTAATGCAAATCAACGACC	22	114	-48.5	5	0	6651	0	0	15.1987	up	0		0		-15.1987	down	0	0.903364	0.980078	0	0.01	376.074	0.01	0.01	CTGTTGATTTGCATTACTTTGC	0	207	6	0	TATGCAGAGATAAGTAATGCAAATCAACGACCCAGAAAAATCAAGTTTGACTCCAACTACTGGAAACTTGTAGGTCATTTTGGGCTGTTGATTTGCATTACTTTGCCTTGCATC	.((((((.(..((((((((((((((((((.(((((((....((((((....((((.....)))))))))).......))))))).))))))))))))))))))..).)))))).	CL10901.Contig1_All:59:172:+
pfo-mir38b	TAAGTAATGCAAATCAACGACC	22	114	-48.5	5	0	6651	0	0	15.1987	up	0		0		-15.1987	down	0	0.903364	0.980078	0	0.01	376.074	0.01	0.01	CTGTTGATTTGCATTACTTTGC	0	207	6	0	TATGCAGAGATAAGTAATGCAAATCAACGACCCAGAAAAATCAAGTTTGACTCCAACTACTGGAAACTTGTAGGTCATTTTGGGCTGTTGATTTGCATTACTTTGCCTTGCATC	.((((((.(..((((((((((((((((((.(((((((....((((((....((((.....)))))))))).......))))))).))))))))))))))))))..).)))))).	CL10901.Contig2_All:59:172:+
pfo-mir39	TTTTCTTCAATCACCGTGCAC	21	169	-39.7	5	0	7	0	0	5.30673	up	0		0		-5.30673	down	0.00921687	0.903364	0.980078	0.00619073	0.01	0.395808	0.01	0.01		0	0	0	0	CCCTTTGTAGTTTTCTTCAATCACCGTGCACCAGAGCAATTGGTATGCAAAAATATTTTCAATCCTTTTCATTATTAGAGAGGAAGGCAGTTATAGGCTTTTGCTGAATAAAATCCTTAAAGTCTGCTACTGGATCTATGGATGATTGAGAGCATTCTCCAGATTTGGA	((.((((.((..(.((((((((((((((..((((((((...(((((......))))).....(((((((........)))))))(((...((((.(((....)))..))))...))).......)))).))))...))))).))))))).)).)..)).))))...)).	CL14983.Contig1_All:57:225:-
pfo-mir40	CATTCGAATTTATATGGAGGACA	23	91	-21	5	0	10	0	0	5.8213	up	0		0		-5.8213	down	0.00122579	0.903364	0.980078	0.000709184	0.01	0.56544	0.01	0.01		0	0	0	0	GTTGTGACTACATTCGAATTTATATGGAGGACAAACCAGTGAAGAAAATCGTCCTCTTTGAGGATTAGTCGGATGAAGCCTGGAAAGGACA	.......((.(((((((((((.((.(((((((..................))))))).)).))))...))))))).))(((....)))...	CL15007.Contig2_All:110:200:-
pfo-mir41	TTTGTGTGGCATTGTATTTGT	21	218	-113.7	3	10	5	0	0	-1.06025	down	-5.88155	down	0		-4.8213	down	0.181073	0.00186678	0.980078	0.026246	0.589555	0.28272	0.01	0.01		0	0	0	0	ATTTGATTTCAACAAATACAATGCCACACAAACACTTTATCTCTTTCTCCCATCTTTGATGGCCCATCCATCTTAATTTTTTCTTTAAAGAGCTTACTTTATTTTGTTTTGGTTTTGGGTGCTGTTTTTCTCCAACATAGATTTTGGTCGAGATGGGCCATCAAAGATGGAAGAAAGAGATAAAGTTTTTGTGTGGCATTGTATTTGTTGAAATCAAA	.(((((((((((((((((((((((((((((((.(((((((((((((((.(((((((((((((((((((((((..(((((........((((((.(((((.................)))))..)))))).........)))))..))).).))))))))))))))))))).))))))))))))))).)))))))))))))))))))))))))))))))	CL181.Contig4_All:1926:2143:+
pfo-mir42a	TTTGGTATTTGTTGGTACAAG	21	172	-49	3	5	8	0	0	0.61782		-4.88155	down	0		-5.49937	down	0.471296	0.0444977	0.980078	0.00300664	0.294777	0.452352	0.01	0.01		2	0	0	0	GATCACGATACATTTCCTGCAAGATGTTCCTGTTTTCTGATACTGACAAAGGACCAAAGGATGGTTCATACAGCCGATCTAGTTATCATTGGCATCTCTGTTGGCTTGGCTGTGGGCATACTCATAGCATCTCTTGTATTCTTTGGTATTTGTTGGTACAAGAAACGTGCTC	...((((..((((((......))))))......(((((..((((((((((..(((((((((((((....))(((((((...((((....))))......)))))))..((((((((....))))))))........))))))))))).))))))))))..)))))))))...	CL4104.Contig1_All:77:248:+
pfo-mir42b	TTTGGTATTTGTTGGTACAAG	21	172	-49	3	5	8	0	0	0.61782		-4.88155	down	0		-5.49937	down	0.471296	0.0444977	0.980078	0.00300664	0.294777	0.452352	0.01	0.01		2	0	0	0	GATCACGATACATTTCCTGCAAGATGTTCCTGTTTTCTGATACTGACAAAGGACCAAAGGATGGTTCATACAGCCGATCTAGTTATCATTGGCATCTCTGTTGGCTTGGCTGTGGGCATACTCATAGCATCTCTTGTATTCTTTGGTATTTGTTGGTACAAGAAACGTGCTC	...((((..((((((......))))))......(((((..((((((((((..(((((((((((((....))(((((((...((((....))))......)))))))..((((((((....))))))))........))))))))))).))))))))))..)))))))))...	CL4104.Contig2_All:113:284:+
pfo-mir42c	TTTGGTATTTGTTGGTACAAG	21	172	-49	3	5	8	0	0	0.61782		-4.88155	down	0		-5.49937	down	0.471296	0.0444977	0.980078	0.00300664	0.294777	0.452352	0.01	0.01		2	0	0	0	GATCACGATACATTTCCTGCAAGATGTTCCTGTTTTCTGATACTGACAAAGGACCAAAGGATGGTTCATACAGCCGATCTAGTTATCATTGGCATCTCTGTTGGCTTGGCTGTGGGCATACTCATAGCATCTCTTGTATTCTTTGGTATTTGTTGGTACAAGAAACGTGCTC	...((((..((((((......))))))......(((((..((((((((((..(((((((((((((....))(((((((...((((....))))......)))))))..((((((((....))))))))........))))))))))).))))))))))..)))))))))...	CL4104.Contig3_All:133:304:+
pfo-mir42d	TTTGGTATTTGTTGGTACAAG	21	172	-49	3	5	8	0	0	0.61782		-4.88155	down	0		-5.49937	down	0.471296	0.0444977	0.980078	0.00300664	0.294777	0.452352	0.01	0.01		2	0	0	0	GATCACGATACATTTCCTGCAAGATGTTCCTGTTTTCTGATACTGACAAAGGACCAAAGGATGGTTCATACAGCCGATCTAGTTATCATTGGCATCTCTGTTGGCTTGGCTGTGGGCATACTCATAGCATCTCTTGTATTCTTTGGTATTTGTTGGTACAAGAAACGTGCTC	...((((..((((((......))))))......(((((..((((((((((..(((((((((((((....))(((((((...((((....))))......)))))))..((((((((....))))))))........))))))))))).))))))))))..)))))))))...	CL4104.Contig4_All:133:304:+
pfo-mir42e	TTTGGTATTTGTTGGTACAAG	21	172	-49	3	5	8	0	0	0.61782		-4.88155	down	0		-5.49937	down	0.471296	0.0444977	0.980078	0.00300664	0.294777	0.452352	0.01	0.01		2	0	0	0	GATCACGATACATTTCCTGCAAGATGTTCCTGTTTTCTGATACTGACAAAGGACCAAAGGATGGTTCATACAGCCGATCTAGTTATCATTGGCATCTCTGTTGGCTTGGCTGTGGGCATACTCATAGCATCTCTTGTATTCTTTGGTATTTGTTGGTACAAGAAACGTGCTC	...((((..((((((......))))))......(((((..((((((((((..(((((((((((((....))(((((((...((((....))))......)))))))..((((((((....))))))))........))))))))))).))))))))))..)))))))))...	CL4104.Contig5_All:1624:1795:-
pfo-mir42f	TTTGGTATTTGTTGGTACAAG	21	172	-49	3	5	8	0	0	0.61782		-4.88155	down	0		-5.49937	down	0.471296	0.0444977	0.980078	0.00300664	0.294777	0.452352	0.01	0.01		2	0	0	0	GATCACGATACATTTCCTGCAAGATGTTCCTGTTTTCTGATACTGACAAAGGACCAAAGGATGGTTCATACAGCCGATCTAGTTATCATTGGCATCTCTGTTGGCTTGGCTGTGGGCATACTCATAGCATCTCTTGTATTCTTTGGTATTTGTTGGTACAAGAAACGTGCTC	...((((..((((((......))))))......(((((..((((((((((..(((((((((((((....))(((((((...((((....))))......)))))))..((((((((....))))))))........))))))))))).))))))))))..)))))))))...	CL4104.Contig6_All:133:304:+
pfo-mir43a	CTCGAGCCAGACAACATTCCCC	22	129	-45	3	3675	0	3046	1570	-14.4032	down	-0.0955501		-1.27441	down	13.0332	up	0	0.006846	1.86775e-189	0	216.661	0.01	202.777	83.8264		0	7	0	0	CAATAATTGGGGGGAATGAAGCCTGGTCCGACGACACTAGCAAATAGATCTATATATTCTTGAAGGATGAAGAATGAAACTAGATCAAGCAAAAGTCCTCGAGCCAGACAACATTCCCCTCAAAATTTA	......((((((((((((..(.(((((.(((.(((....((.....((((((..(((((((........)))))))....))))))..))....))).))).))))).)..))))))))))))......	CL4388.Contig2_All:419:547:+
pfo-mir43b	CTCGAGCCAGACAACATTCCCC	22	129	-45	3	3675	0	3046	1570	-14.4032	down	-0.0955501		-1.27441	down	13.0332	up	0	0.006846	1.86775e-189	0	216.661	0.01	202.777	83.8264		0	7	0	0	CAATAATTGGGGGGAATGAAGCCTGGTCCGACGACACTAGCAAATAGATCTATATATTCTTGAAGGATGAAGAATGAAACTAGATCAAGCAAAAGTCCTCGAGCCAGACAACATTCCCCTCAAAATTTA	......((((((((((((..(.(((((.(((.(((....((.....((((((..(((((((........)))))))....))))))..))....))).))).))))).)..))))))))))))......	CL4388.Contig3_All:17:145:-
pfo-mir44	TCCATATGGACCGTCAATCAACA	23	146	-42.4	3	0	66	0	0	8.54377	up	0		0		-8.54377	down	5.41117e-20	0.903364	0.980078	1.93082e-21	0.01	3.7319	0.01	0.01		0	0	0	0	ATCGCCTTCATGTTGTTGACGATGTCCTTGACGACACTGATCATCGGCGTCGCGCCAATGCCAAGCCCCACTAGTAGCACCACATCATAGTCCTTGTAGTCTTGTGTTGGTGCTCCATATGGACCGTCAATCAACACTCTAGGGAA	.((.(((...(((((((((((..((((.((.((((.((((...)))).))))(((((((((.(((....((((..((.((.........)).))..)))))))))))))))).....)).)))))))))).)))))....))))).	CL7112.Contig2_All:2440:2585:-
pfo-mir45a	GGGGAATAAGATAGACAGCTC	21	223	-50.3	5	0	10	0	0	5.8213	up	0		0		-5.8213	down	0.00122579	0.903364	0.980078	0.000709184	0.01	0.56544	0.01	0.01		0	0	0	0	AGAATAAGTTGGGGAATAAGATAGACAGCTCGTCTTCAAAAGAAAATGTCTTAACTCCAGCATATCCCAGAATGTCCTGGGTAAACGGCCATCCCATTCACAATCAATAATCAGAGTCTGCAGGCTGCGAAACATGAATAAAGAGTTCATATTCAAGGAATCTTGGATGGTGAGCGCCAGGAACTTCAATTGAGTTAGTCTTCTTATGTCCTCTGGAATCACT	..........(((((((((((.((((((((((((((...))))..((((..........))))......(((..((((((((.....(((((((.((((...........((..((((....))))..))...((((((.....)))))).......))))...)))))))..)).))))))..)))...)))))).)))))))))).)))))..........	CL7695.Contig4_All:439:661:-
pfo-mir45b	GGGGAATAAGATAGACAGCTC	21	223	-51.4	5	0	10	0	0	5.8213	up	0		0		-5.8213	down	0.00122579	0.903364	0.980078	0.000709184	0.01	0.56544	0.01	0.01		0	0	0	0	AGAATAAGTTGGGGAATAAGATAGACAGCTCGTCTTCAAAAGAAAATGTCTTAATTCCAGCATATCCCAGAATGTCCTGGGTAAACGGCCATCCCATTCACAATCAATAATCAGAGTCTGCAGGCTGCGAAACATGAATAAAGAGTTCATATTCAAGGAATCTTGGATGGTGAGCGCCAGAAACTTCAATTGAGTTAGTCTTCTTATGTCCTCTGGAATCACT	..........(((((((((((.((((((((((((((...)))).....((((.((((........(((((......)))))....(((((..(..((((..............))))..)..)))))........)))).))))(((((((((((((....))))))).))))))...............)))))).)))))))))).)))))..........	CL7695.Contig5_All:1851:2073:-
pfo-mir46	AGAGACTTTATCAAAATTGCTAC	23	73	-33	5	0	8	0	11	5.49937	up	0		5.87607	up	0.376699		0.00470465	0.903364	0.00170558	0.589522	0.01	0.452352	0.01	0.587319		0	0	0	0	TGCTGCCGATAGAGACTTTATCAAAATTGCTACATTGAGTAGCAACTTTGCATAAAGCCTCCACCGGCGGTAG	((((((((...(((.((((((((((.(((((((.....))))))).)))).)))))).)))...)))))))).	CL9214.Contig1_All:148:220:+
pfo-mir47	AAACTCAGGATGGATAGCGCA	21	154	-64.5	5	0	100	18	27	9.14323	up	6.90483	up	0.266699		-1.9717	down	6.35908e-30	1.16141e-06	0.56119	3.33032e-12	0.01	5.6544	1.19829	1.4416		0	0	0	0	AAAACCCATGAAACTCAGGATGGATAGCGCAATAGGGATCTATCTTAAATCACCGCCGGGCCACCACTTCCACCACCGCGCACACGGCGGCGGAGAGTCATAACCACAAGATCGATCACCAAGGGCGCTATCCCTCCTGAGCTTTACGGGTTCT	..(((((.((((.(((((((.(((((((((..(.((((((.(((((......((....)).....((((((.((.(((......))).)).))).))).........))))).)))).)).)..))))))))).))))))).)))).)))))..	Unigene11500_All:251:404:-
pfo-mir49	AGGCGGTGATGCTGAAGTTCTTA	23	301	-76.4	3	0	8	0	0	5.49937	up	0		0		-5.49937	down	0.00470465	0.903364	0.980078	0.00300664	0.01	0.452352	0.01	0.01		0	0	0	0	TCCTTTGGAACTATCAAAGAGTCTACGGCTTCTGCCTGATCCTGCTTTTCCATTCCCATCAGCTACTTCTGCTATTCCTAATTACCAAACACCTCGGGATTTCTTGTTTTCTTGATTTCCCCACAATGACCAAAAATGCGATTAATGTTTTCGTCAATCGTTTCCAGTATCCAAACATAGCGTTAATGATTTTCAGCCTGTGGGCTGTGGATCGGTACAGTGAAATGTGGAAATAGTTGGTCCGAATTTTGATTTTCGGGCTATGTGGAGGCGGTGATGCTGAAGTTCTTAAGAGTTGGGT	..(((.((((((.(((....(((.((.((((((((.....((((....((.((((..((((((((.((((((..(((((...((((.........((((..((..(....)..))..))))................((((((.(((....))).))))))............(((.....)))...(((((.(((((....))))).))))))))).)).)))..)))))).))))))))..))))...))....))))....)))))))).)))))..))))))))).)))........	Unigene18927_All:173:473:-
pfo-mir50	AGGAGACCTTGGGGGAGAACT	21	142	-56.4	3	0	63	562	353	8.47665	up	11.8693	up	-0.989165		2.40351	up	4.06873e-19	3.29013e-185	1.02722e-24	1.09168e-46	0.01	3.56227	37.4132	18.8476	CTCTCCCTCAAGGGCTTCTGG	0	2	0	0	ATTGATTGTTCTCTCTCCCTCAAGGGCTTCTGGCCTGCTGCATACTCAGTATCATCGATCACAATGATGGTACGTAGAAATGTTATACTTGAAACATGGTGCGTGTGCGCCAGGAGACCTTGGGGGAGAACTAACAAACCAT	.....(((((...((((((((((((.((((((((.....((((((.(((((((((((.......)))))))))......(((((........)))))..)).)))))))))))))).))))))))))))...))))).....	Unigene21124_All:49:190:+
pfo-mir51	AAGAGGTTCAGGAGATGGGAA	21	109	-37.5	5	0	5	0	0	4.8213	up	0		0		-4.8213	down	0.0353749	0.903364	0.980078	0.026246	0.01	0.28272	0.01	0.01		0	0	0	0	CTGTCGCCTCAAGAGGTTCAGGAGATGGGAAAACGAGGGCTGGAGCTTCTGTCTTCTGTTCCTGTTCAGAGGCCAAATGGTAGTTGTGATGGCTATGTGAGCCGACAGG	((((((((((((.(((..((((((((((((...(........)...))))))))))))..))).))..))))).................((((.....))))))))).	Unigene30129_All:364:472:-
pfo-mir53	CGTCGTCGTCGTCGTCGTCGTCA	23	322	-109.9	5	0	5	0	0	4.8213	up	0		0		-4.8213	down	0.0353749	0.903364	0.980078	0.026246	0.01	0.28272	0.01	0.01		0	0	0	0	TCATCGTCATCGTCGTCGTCGTCGTCGTCGTCAAAATCCTGATAAACATCGTCCTTGGGGGCGCTGGGGACGTAGGTGCGGGCCGCCTCGATTTGCATCACAGAGGAACCGAGTGGCCATTGCAAATTCAGAGGCAAATTAGATGCGTGGAGATTCAAATTCTCCGCGTTTGATGAATGGTTAGGTGAATCAGTGCTGCCATTTTCCAGGTGAAATAAGTTGAGTGATTGGGCATTCGGAAGGGCGGGGCTTGTGGAGGTGGGTTGAAGCAGATGTGGGGAGGAGGCGGAGGGGTGGAGGAGGTGACGGCGTATGAGGTTCT	....(.((((((((((((.(.((.((.((.((....((((.....(((((((((((((.....))))))))....((.(((.(((((((.((..((..(((.((...(((...((((((((.((...((((.............(((((((((.......))))))))))))))))))))))))))...)).)))(((((..(((((.((((.....((((....))))...)))).)))))))))).))..)).))))))).)))..)).)))))....))))....)).))...)).)).))))))))).)))).)....	Unigene39213_All:153:474:+
pfo-mir55	CTTTGCTAGAGTTGAAAATGGT	22	321	-131.6	5	0	10	0	0	5.8213	up	0		0		-5.8213	down	0.00122579	0.903364	0.980078	0.000709184	0.01	0.56544	0.01	0.01	CATTTTGAACTCTATCGAAATC	0	2	0	0	TGGGGCATGGCTTTGCTAGAGTTGAAAATGGTAAAGTTGGTTGAGTTATCTAATAAGCACTTGACTACTGGATGTTACATGATGATTCCTGTCACGGGCTCCATGATGGCTAAAAGTTCCTTGTTGCATCGAGTGTACTATGCACTTTTGATGGCCACGAGTAGCTTAGCACACGAAGGCATGCATCTTTCAGAGGTGCATGCATACTTGGTGCACCCAAGAATTGTTCCATTTATTGCCCACTAAAGGTGTATCATCAAGTGCTTGTTGGGAAGCTAAGCCAACTTTTTTCATTTTGAACTCTATCGAAATCGTGTCCCT	.(((((((((.((((.(((((((.(((((((.((((((((((.((((.(((((((((((((((((........))))..(((((((.(((.....((((.....(((((.....(((((.(((.((((((((((((.(((.((((((.((.....)).)))).)).))).........(((((((((((...)))))))))))))))))))))))..))))))))...)))))....)))).....)))...)))))))))))))))))))).)))).))))))))))..))))))).))))))).)))).))))))))).	Unigene801_All:937:1257:-
pfo-mir56	ATGGTTCAATGCCACGTCGCCGG	23	87	-33.8	5	0	14	9	0	6.30673	up	5.90483	up	-5.90483	down	-6.30673	down	8.32133e-05	0.00104448	0.000610001	3.94562e-05	0.01	0.791615	0.599143	0.01	GGCGATGTCATGATTGGACCAAAA	0	0	1	0	TCTGCCATTGATGGTTCAATGCCACGTCGCCGGTAGCGAAATACTGGCTATGACCGGCGATGTCATGATTGGACCAAAATTAAGTTT	...........(((((((((...((((((((((((((.(.....).)))...)))))))))))....)))))))))...........	Unigene9357_All:562:648:+
pfo-mir58a	TGAGGGAGATTGTACTGGCTG	21	74	-29.8	3	0	0	8	0	0		5.7349	up	-5.7349	down	0		0.60247	0.0022239	0.00137057	0.779395	0.01	0.01	0.532572	0.01		0	0	0	0	ACGTCAACTGGGCCAGTTAATATCCTTCGGCTATTCACAGTGGTGAGGGAGATTGTACTGGCTGTTGTTGAAAT	...(((((..(((((((((((.(((((((.(((((...)))))))))))).)))).)))))))...)))))...	CL13033.Contig2_All:1773:1846:+
pfo-mir58b	TGAGGGAGATTGTACTGGCTG	21	74	-27.5	3	0	0	8	0	0		5.7349	up	-5.7349	down	0		0.60247	0.0022239	0.00137057	0.779395	0.01	0.01	0.532572	0.01		0	0	0	0	ACGTCAACTGGGCTAGTTAATATCCTTCGGCTATTCACAGTGGTGAGGGAGATTGTACTGGCTGTTGTTGAAAT	...(((((..(((((((((((.(((((((.(((((...)))))))))))).)))).)))))))...)))))...	CL13033.Contig3_All:378:451:-
pfo-mir58c	TGAGGGAGATTGTACTGGCTG	21	74	-27.5	3	0	0	8	0	0		5.7349	up	-5.7349	down	0		0.60247	0.0022239	0.00137057	0.779395	0.01	0.01	0.532572	0.01		0	0	0	0	ACGTCAACTGGGCTAGTTAATATCCTTCGGCTATTCACAGTGGTGAGGGAGATTGTACTGGCTGTTGTTGAAAT	...(((((..(((((((((((.(((((((.(((((...)))))))))))).)))).)))))))...)))))...	CL13033.Contig4_All:52:125:-
pfo-mir59	TCTGTTGAAGCTGCCAGCATGA	22	98	-41.8	5	25	32	11	17	0.295892		-1.00915	down	0.309768		-0.99527		0.4476	0.0501919	0.603404	0.0194707	1.47389	1.80941	0.732286	0.907675		0	0	0	0	TGCTATAGTATCTGTTGAAGCTGCCAGCATGATCTAAACCTTCCTTCTTGTTAAGGAAAGATCAGATCATGTGGTAGCTTCATCTGATGCCCGTTGCG	.((....(((((.(.(((((((((((.((((((((...(.((((((......)))))).)...))))))))))))))))))).).))))).....)).	CL9261.Contig1_All:1117:1214:-
pfo-mir6a	GGTAGTTCGATCGTGGAATTT	21	310	-82.7	3	145381	425766	285551	273869	1.48997	up	1.14919	up	-0.378526		-0.719307		0	0	0	0	8571	24074.5	19009.5	14622.6	GGCCCACGACGAACTACTGT	2	1	0	1	TAGATCGGGATCGGGCCCACGACGAACTACTGTAGGGAGTTTATTAAAACCATTGAATTCGGAATATGGTAAAGTAGCTCCCGGGTGGGGAACGACTCCTTTGATGGGTGTCGCAATGGCTCTATTTGCGGTATTTTTATCTATTATTTTGGAGATTTATAATTCTTCCGTTTTATTGGATGGAATTTCAATGAATTAAATCTATAAGAACCACAAAGTCCTAGCTTTTAAATAAAAAATCAATCAGTTAGAACTCGGATTTCTGGCCTATTTTATTTTGGTAGTTCGATCGTGGAATTTATTTCTTTCT	.(((..(((((.((..(((((((((((((((((((((((((((..........)))))))(((((((.(((((..(((((((.....)))).((((.(((.....))).)))).....)))...))))).))))))).........(((((.(((((((..((((((((((((....)))))))).......))))))))))).))))).(((..((((((.((.((((((................)))))))).)))))).))))))))........))))))))).))))))..)).)))))..)))	CL2007.Contig10_All:5141:5450:+
pfo-mir6b	GGTAGTTCGATCGTGGAATTT	21	310	-82.7	3	145381	425766	285551	273869	1.48997	up	1.14919	up	-0.378526		-0.719307		0	0	0	0	8571	24074.5	19009.5	14622.6	GGCCCACGACGAACTACTGT	2	1	0	1	TAGATCGGGATCGGGCCCACGACGAACTACTGTAGGGAGTTTATTAAAACCATTGAATTCGGAATATGGTAAAGTAGCTCCCGGGTGGGGAACGACTCCTTTGATGGGTGTCGCAATGGCTCTATTTGCGGTATTTTTATCTATTATTTTGGAGATTTATAATTCTTCCGTTTTATTGGATGGAATTTCAATGAATTAAATCTATAAGAACCACAAAGTCCTAGCTTTTAAATAAAAAATCAATCAGTTAGAACTCGGATTTCTGGCCTATTTTATTTTGGTAGTTCGATCGTGGAATTTATTTCTTTCT	.(((..(((((.((..(((((((((((((((((((((((((((..........)))))))(((((((.(((((..(((((((.....)))).((((.(((.....))).)))).....)))...))))).))))))).........(((((.(((((((..((((((((((((....)))))))).......))))))))))).))))).(((..((((((.((.((((((................)))))))).)))))).))))))))........))))))))).))))))..)).)))))..)))	CL2007.Contig11_All:5107:5416:+
pfo-mir6c	GGTAGTTCGATCGTGGAATTT	21	310	-82.7	3	145381	425766	285551	273869	1.48997	up	1.14919	up	-0.378526		-0.719307		0	0	0	0	8571	24074.5	19009.5	14622.6	GGCCCACGACGAACTACTGT	2	1	0	1	TAGATCGGGATCGGGCCCACGACGAACTACTGTAGGGAGTTTATTAAAACCATTGAATTCGGAATATGGTAAAGTAGCTCCCGGGTGGGGAACGACTCCTTTGATGGGTGTCGCAATGGCTCTATTTGCGGTATTTTTATCTATTATTTTGGAGATTTATAATTCTTCCGTTTTATTGGATGGAATTTCAATGAATTAAATCTATAAGAACCACAAAGTCCTAGCTTTTAAATAAAAAATCAATCAGTTAGAACTCGGATTTCTGGCCTATTTTATTTTGGTAGTTCGATCGTGGAATTTATTTCTTTCT	.(((..(((((.((..(((((((((((((((((((((((((((..........)))))))(((((((.(((((..(((((((.....)))).((((.(((.....))).)))).....)))...))))).))))))).........(((((.(((((((..((((((((((((....)))))))).......))))))))))).))))).(((..((((((.((.((((((................)))))))).)))))).))))))))........))))))))).))))))..)).)))))..)))	CL2007.Contig12_All:5105:5414:+
pfo-mir6d	GGTAGTTCGATCGTGGAATTT	21	310	-82.7	3	145381	425766	285551	273869	1.48997	up	1.14919	up	-0.378526		-0.719307		0	0	0	0	8571	24074.5	19009.5	14622.6	GGCCCACGACGAACTACTGT	2	1	0	1	TAGATCGGGATCGGGCCCACGACGAACTACTGTAGGGAGTTTATTAAAACCATTGAATTCGGAATATGGTAAAGTAGCTCCCGGGTGGGGAACGACTCCTTTGATGGGTGTCGCAATGGCTCTATTTGCGGTATTTTTATCTATTATTTTGGAGATTTATAATTCTTCCGTTTTATTGGATGGAATTTCAATGAATTAAATCTATAAGAACCACAAAGTCCTAGCTTTTAAATAAAAAATCAATCAGTTAGAACTCGGATTTCTGGCCTATTTTATTTTGGTAGTTCGATCGTGGAATTTATTTCTTTCT	.(((..(((((.((..(((((((((((((((((((((((((((..........)))))))(((((((.(((((..(((((((.....)))).((((.(((.....))).)))).....)))...))))).))))))).........(((((.(((((((..((((((((((((....)))))))).......))))))))))).))))).(((..((((((.((.((((((................)))))))).)))))).))))))))........))))))))).))))))..)).)))))..)))	CL2007.Contig14_All:6870:7179:+
pfo-mir6e	GGTAGTTCGATCGTGGAATTT	21	310	-82.7	3	145381	425766	285551	273869	1.48997	up	1.14919	up	-0.378526		-0.719307		0	0	0	0	8571	24074.5	19009.5	14622.6	GGCCCACGACGAACTACTGT	2	1	0	1	TAGATCGGGATCGGGCCCACGACGAACTACTGTAGGGAGTTTATTAAAACCATTGAATTCGGAATATGGTAAAGTAGCTCCCGGGTGGGGAACGACTCCTTTGATGGGTGTCGCAATGGCTCTATTTGCGGTATTTTTATCTATTATTTTGGAGATTTATAATTCTTCCGTTTTATTGGATGGAATTTCAATGAATTAAATCTATAAGAACCACAAAGTCCTAGCTTTTAAATAAAAAATCAATCAGTTAGAACTCGGATTTCTGGCCTATTTTATTTTGGTAGTTCGATCGTGGAATTTATTTCTTTCT	.(((..(((((.((..(((((((((((((((((((((((((((..........)))))))(((((((.(((((..(((((((.....)))).((((.(((.....))).)))).....)))...))))).))))))).........(((((.(((((((..((((((((((((....)))))))).......))))))))))).))))).(((..((((((.((.((((((................)))))))).)))))).))))))))........))))))))).))))))..)).)))))..)))	CL2007.Contig4_All:2501:2810:+
pfo-mir6f	GGTAGTTCGATCGTGGAATTT	21	310	-82.7	3	145381	425766	285551	273869	1.48997	up	1.14919	up	-0.378526		-0.719307		0	0	0	0	8571	24074.5	19009.5	14622.6	GGCCCACGACGAACTACTGT	2	1	0	1	TAGATCGGGATCGGGCCCACGACGAACTACTGTAGGGAGTTTATTAAAACCATTGAATTCGGAATATGGTAAAGTAGCTCCCGGGTGGGGAACGACTCCTTTGATGGGTGTCGCAATGGCTCTATTTGCGGTATTTTTATCTATTATTTTGGAGATTTATAATTCTTCCGTTTTATTGGATGGAATTTCAATGAATTAAATCTATAAGAACCACAAAGTCCTAGCTTTTAAATAAAAAATCAATCAGTTAGAACTCGGATTTCTGGCCTATTTTATTTTGGTAGTTCGATCGTGGAATTTATTTCTTTCT	.(((..(((((.((..(((((((((((((((((((((((((((..........)))))))(((((((.(((((..(((((((.....)))).((((.(((.....))).)))).....)))...))))).))))))).........(((((.(((((((..((((((((((((....)))))))).......))))))))))).))))).(((..((((((.((.((((((................)))))))).)))))).))))))))........))))))))).))))))..)).)))))..)))	CL2007.Contig5_All:2465:2774:+
pfo-mir6g	GGTAGTTCGATCGTGGAATTT	21	310	-82.7	3	145381	425766	285551	273869	1.48997	up	1.14919	up	-0.378526		-0.719307		0	0	0	0	8571	24074.5	19009.5	14622.6	GGCCCACGACGAACTACTGT	2	1	0	1	TAGATCGGGATCGGGCCCACGACGAACTACTGTAGGGAGTTTATTAAAACCATTGAATTCGGAATATGGTAAAGTAGCTCCCGGGTGGGGAACGACTCCTTTGATGGGTGTCGCAATGGCTCTATTTGCGGTATTTTTATCTATTATTTTGGAGATTTATAATTCTTCCGTTTTATTGGATGGAATTTCAATGAATTAAATCTATAAGAACCACAAAGTCCTAGCTTTTAAATAAAAAATCAATCAGTTAGAACTCGGATTTCTGGCCTATTTTATTTTGGTAGTTCGATCGTGGAATTTATTTCTTTCT	.(((..(((((.((..(((((((((((((((((((((((((((..........)))))))(((((((.(((((..(((((((.....)))).((((.(((.....))).)))).....)))...))))).))))))).........(((((.(((((((..((((((((((((....)))))))).......))))))))))).))))).(((..((((((.((.((((((................)))))))).)))))).))))))))........))))))))).))))))..)).)))))..)))	CL2007.Contig6_All:2501:2810:+
pfo-mir6h	GGTAGTTCGATCGTGGAATTT	21	310	-82.7	3	145381	425766	285551	273869	1.48997	up	1.14919	up	-0.378526		-0.719307		0	0	0	0	8571	24074.5	19009.5	14622.6	GGCCCACGACGAACTACTGT	2	1	0	1	TAGATCGGGATCGGGCCCACGACGAACTACTGTAGGGAGTTTATTAAAACCATTGAATTCGGAATATGGTAAAGTAGCTCCCGGGTGGGGAACGACTCCTTTGATGGGTGTCGCAATGGCTCTATTTGCGGTATTTTTATCTATTATTTTGGAGATTTATAATTCTTCCGTTTTATTGGATGGAATTTCAATGAATTAAATCTATAAGAACCACAAAGTCCTAGCTTTTAAATAAAAAATCAATCAGTTAGAACTCGGATTTCTGGCCTATTTTATTTTGGTAGTTCGATCGTGGAATTTATTTCTTTCT	.(((..(((((.((..(((((((((((((((((((((((((((..........)))))))(((((((.(((((..(((((((.....)))).((((.(((.....))).)))).....)))...))))).))))))).........(((((.(((((((..((((((((((((....)))))))).......))))))))))).))))).(((..((((((.((.((((((................)))))))).)))))).))))))))........))))))))).))))))..)).)))))..)))	CL2007.Contig7_All:2465:2774:+
pfo-mir60	TATACATAGAAAGGCGGTGGA	21	100	-42.2	5	0	0	29	24	0		7.59288	up	-0.591282		7.0016	up	0.60247	2.84869e-10	0.135327	1.20818e-07	0.01	0.01	1.93057	1.28142	AACCGCCGTTTCAATGTATAAC	0	0	1	4	TCCATCTCGTTATACATAGAAAGGCGGTGGAGATGGAGGAGATAAAGATAACTCGTTGCCACCCCTTCTCAACCGCCGTTTCAATGTATAACAGGATGAA	..(((((.(((((((((.((((((((((.((((.((.((.(.(((.((....)).))).).)))).)))).)))))).)))).))))))))).)))))..	CL15012.Contig2_All:314:413:+
pfo-mir61	CTGATATGGGACTCAACGGAG	21	98	-19.8	3	0	0	15	0	0		6.64179	up	-6.64179	down	0		0.60247	1.12105e-05	4.74144e-06	0.779395	0.01	0.01	0.998572	0.01		0	0	0	0	AAAAAAAGAATAGCCTATTCCTCTGTATCTCATATGGGTTTCATAATTATAGGAATTGGTTCTATCACTGATATGGGACTCAACGGAGCTCTTTTACA	...((((((...((....(((..((..((((((((.(((.....(((((.......))))).....))).))))))))..))..)))))))))))...	CL15455.Contig3_All:4119:4216:+
pfo-mir62a	AGAGACTGAAGAAAGAAAGGGC	22	197	-60	5	0	0	6	0	0		5.31987	up	-5.31987	down	0		0.60247	0.0100819	0.00691895	0.779395	0.01	0.01	0.399429	0.01		0	0	0	0	TTCTCCGGTGAGAGACTGAAGAAAGAAAGGGCTTGAAGCGGCGTTTGATGGAAAGATGTGGAAATGAAAAAAAAAACCTGAATGATGGGGTTTTGAAATTTTAGTACCAACGTGATGGTTTAATATGTAGTTTTCAATCTGAATTTCTGTTACTTCGCTGCTCGCTCTTTCTTCGTTTCTCTCTCTTCTCTGGGCCT	...(((((.((((((..((((.((((((((((..((.((((((..((((((((((((.(((((((........(((((...((.(((.(((.((((....)))).)))..))).)))))))........)))))))))))....))))))))...))))))))))))))))))..))))..))))))..)))))...	CL15808.Contig1_All:377:573:-
pfo-mir62b	AGAGACTGAAGAAAGAAAGGGC	22	197	-60	5	0	0	6	0	0		5.31987	up	-5.31987	down	0		0.60247	0.0100819	0.00691895	0.779395	0.01	0.01	0.399429	0.01		0	0	0	0	TTCTCCGGTGAGAGACTGAAGAAAGAAAGGGCTTGAAGCGGCGTTTGATGGAAAGATGTGGAAATGAAAAAAAAAACCTGAATGATGGGGTTTTGAAATTTTAGTACCAACGTGATGGTTTAATATGTAGTTTTCAATCTGAATTTCTGTTACTTCGCTGCTCGCTCTTTCTTCGTTTCTCTCTCTTCTCTGGGCCT	...(((((.((((((..((((.((((((((((..((.((((((..((((((((((((.(((((((........(((((...((.(((.(((.((((....)))).)))..))).)))))))........)))))))))))....))))))))...))))))))))))))))))..))))..))))))..)))))...	CL15808.Contig2_All:798:994:-
pfo-mir62c	AGAGACTGAAGAAAGAAAGGGC	22	197	-60	5	0	0	6	0	0		5.31987	up	-5.31987	down	0		0.60247	0.0100819	0.00691895	0.779395	0.01	0.01	0.399429	0.01		0	0	0	0	TTCTCCGGTGAGAGACTGAAGAAAGAAAGGGCTTGAAGCGGCGTTTGATGGAAAGATGTGGAAATGAAAAAAAAAACCTGAATGATGGGGTTTTGAAATTTTAGTACCAACGTGATGGTTTAATATGTAGTTTTCAATCTGAATTTCTGTTACTTCGCTGCTCGCTCTTTCTTCGTTTCTCTCTCTTCTCTGGGCCT	...(((((.((((((..((((.((((((((((..((.((((((..((((((((((((.(((((((........(((((...((.(((.(((.((((....)))).)))..))).)))))))........)))))))))))....))))))))...))))))))))))))))))..))))..))))))..)))))...	Unigene26220_All:709:905:-
pfo-mir63a	ATACAAATAAAACTAGTAGATTA	23	232	-31.1	5	0	0	7	6	0		5.54226	up	-0.540656		5.0016	up	0.60247	0.00473508	0.493065	0.0190431	0.01	0.01	0.466	0.320356		0	0	0	0	AAAAAATAAAATACAAATAAAACTAGTAGATTATCTGAATAATAAATATGAAAAAATATATTAAACAATTGATTCAGTACGGTCTGTTCAACAGCCTTATCTCCATTGCTGCCAAAGGATGAGAAGAATTACATCACCTGTTCACCCAAGTAAAAACTAGCTGTCCAAAAAATCTGCCAAATCAGCATCATTTTGTTCACATCACCTATGTATTAGTTGTATTTTAAAAAAA	......((((((((((.(((.(((((..(((....(((((((..((((((......))))))......((((((..(((.(((...((..((((((((((((...(((....))).)))))))..((((..........)))).....(((....))).)))))..))...))))))..)))))).......))))))).)))..))).)).))).))))))))))......	CL15936.Contig11_All:99:330:-
pfo-mir63b	ATACAAATAAAACTAGTAGATTA	23	232	-31.1	5	0	0	7	6	0		5.54226	up	-0.540656		5.0016	up	0.60247	0.00473508	0.493065	0.0190431	0.01	0.01	0.466	0.320356		0	0	0	0	AAAAAATAAAATACAAATAAAACTAGTAGATTATCTGAATAATAAATATGAAAAAATATATTAAACAATTGATTCAGTACGGTCTGTTCAACAGCCTTATCTCCATTGCTGCCAAAGGATGAGAAGAATTACATCACCTGTTCACCCAAGTAAAAACTAGCTGTCCAAAAAATCTGCCAAATCAGCATCATTTTGTTCACATCACCTATGTATTAGTTGTATTTTAAAAAAG	......((((((((((.(((.(((((..(((....(((((((..((((((......))))))......((((((..(((.(((...((..((((((((((((...(((....))).)))))))..((((..........)))).....(((....))).)))))..))...))))))..)))))).......))))))).)))..))).)).))).))))))))))......	CL15936.Contig13_All:1297:1528:+
pfo-mir63c	ATACAAATAAAACTAGTAGATTA	23	232	-30.5	5	0	0	7	6	0		5.54226	up	-0.540656		5.0016	up	0.60247	0.00473508	0.493065	0.0190431	0.01	0.01	0.466	0.320356		0	0	0	0	AAAAAATAAAATACAAATAAAACTAGTAGATTATCTGAATAATAAATATGAAAAAATATATTAAACAATTGATTCAGTACGGTCTGTTCAACAGCCTTATCTCCATTGCTGCTAAAGGATGAGAAGAATTACATCACCTGTTCACCCAAGTAAAAACTAGCTGTCCAAAAAATCTGCCAAATCAGCATCATTTTGTTCACATCACCTATGTATTAGTTGTATTTTAAAAAAG	......((((((((((.(((.(((((..(((....(((((((..((((((......))))))......((((((..(((.(((...((..(((((..........(((.......(((.(((...........)))))).......)))..........)))))..))...))))))..)))))).......))))))).)))..))).)).))).))))))))))......	CL15936.Contig15_All:1797:2028:+
pfo-mir63d	ATACAAATAAAACTAGTAGATTA	23	232	-31.1	5	0	0	7	6	0		5.54226	up	-0.540656		5.0016	up	0.60247	0.00473508	0.493065	0.0190431	0.01	0.01	0.466	0.320356		0	0	0	0	AAAAAATAAAATACAAATAAAACTAGTAGATTATCTGAATAATAAATATGAAAAAATATATTAAACAATTGATTCAGTACGGTCTGTTCAACAGCCTTATCTCCATTGCTGCCAAAGGATGAGAAGAATTACATCACCTGTTCACCCAAGTAAAAACTAGCTGTCCAAAAAATCTGCCAAATCAGCATCATTTTGTTCACATCACCTATGTATTAGTTGTATTTTAAAAAAG	......((((((((((.(((.(((((..(((....(((((((..((((((......))))))......((((((..(((.(((...((..((((((((((((...(((....))).)))))))..((((..........)))).....(((....))).)))))..))...))))))..)))))).......))))))).)))..))).)).))).))))))))))......	CL15936.Contig16_All:2032:2263:+
pfo-mir63e	ATACAAATAAAACTAGTAGATTA	23	232	-30.5	5	0	0	7	6	0		5.54226	up	-0.540656		5.0016	up	0.60247	0.00473508	0.493065	0.0190431	0.01	0.01	0.466	0.320356		0	0	0	0	AAAAAATAAAATACAAATAAAACTAGTAGATTATCTGAATAATAAATATGAAAAAATATATTAAACAATTGATTCAGTACGGTCTGTTCAACAGCCTTATCTCCATTGCTGCTAAAGGATGAGAAGAATTACATCACCTGTTCACCCAAGTAAAAACTAGCTGTCCAAAAAATCTGCCAAATCAGCATCATTTTGTTCACATCACCTATGTATTAGTTGTATTTTAAAAAAG	......((((((((((.(((.(((((..(((....(((((((..((((((......))))))......((((((..(((.(((...((..(((((..........(((.......(((.(((...........)))))).......)))..........)))))..))...))))))..)))))).......))))))).)))..))).)).))).))))))))))......	CL15936.Contig17_All:431:662:-
pfo-mir63f	ATACAAATAAAACTAGTAGATTA	23	232	-31.1	5	0	0	7	6	0		5.54226	up	-0.540656		5.0016	up	0.60247	0.00473508	0.493065	0.0190431	0.01	0.01	0.466	0.320356		0	0	0	0	AAAAAATAAAATACAAATAAAACTAGTAGATTATCTGAATAATAAATATGAAAAAATATATTAAACAATTGATTCAGTACGGTCTGTTCAACAGCCTTATCTCCATTGCTGCCAAAGGATGAGAAGAATTACATCACCTGTTCACCCAAGTAAAAACTAGCTGTCCAAAAAATCTGCCAAATCAGCATCATTTTGTTCACATCACCTATGTATTAGTTGTATTTTAAAAAAG	......((((((((((.(((.(((((..(((....(((((((..((((((......))))))......((((((..(((.(((...((..((((((((((((...(((....))).)))))))..((((..........)))).....(((....))).)))))..))...))))))..)))))).......))))))).)))..))).)).))).))))))))))......	CL15936.Contig19_All:1083:1314:+
pfo-mir63g	ATACAAATAAAACTAGTAGATTA	23	232	-31.1	5	0	0	7	6	0		5.54226	up	-0.540656		5.0016	up	0.60247	0.00473508	0.493065	0.0190431	0.01	0.01	0.466	0.320356		0	0	0	0	AAAAAATAAAATACAAATAAAACTAGTAGATTATCTGAATAATAAATATGAAAAAATATATTAAACAATTGATTCAGTACGGTCTGTTCAACAGCCTTATCTCCATTGCTGCCAAAGGATGAGAAGAATTACATCACCTGTTCACCCAAGTAAAAACTAGCTGTCCAAAAAATCTGCCAAATCAGCATCATTTTGTTCACATCACCTATGTATTAGTTGTATTTTAAAAAAG	......((((((((((.(((.(((((..(((....(((((((..((((((......))))))......((((((..(((.(((...((..((((((((((((...(((....))).)))))))..((((..........)))).....(((....))).)))))..))...))))))..)))))).......))))))).)))..))).)).))).))))))))))......	CL15936.Contig3_All:1231:1462:+
pfo-mir63h	ATACAAATAAAACTAGTAGATTA	23	232	-31.1	5	0	0	7	6	0		5.54226	up	-0.540656		5.0016	up	0.60247	0.00473508	0.493065	0.0190431	0.01	0.01	0.466	0.320356		0	0	0	0	AAAAAATAAAATACAAATAAAACTAGTAGATTATCTGAATAATAAATATGAAAAAATATATTAAACAATTGATTCAGTACGGTCTGTTCAACAGCCTTATCTCCATTGCTGCCAAAGGATGAGAAGAATTACATCACCTGTTCACCCAAGTAAAAACTAGCTGTCCAAAAAATCTGCCAAATCAGCATCATTTTGTTCACATCACCTATGTATTAGTTGTATTTTAAAAAAG	......((((((((((.(((.(((((..(((....(((((((..((((((......))))))......((((((..(((.(((...((..((((((((((((...(((....))).)))))))..((((..........)))).....(((....))).)))))..))...))))))..)))))).......))))))).)))..))).)).))).))))))))))......	Unigene4130_All:1266:1497:-
pfo-mir64	AGCTGCTGATTTATGGATCCC	21	125	-48.5	3	251	727	54	213	1.47402	up	-2.04138	down	1.66156	up	-1.85383	down	3.23586e-50	9.72699e-27	1.02153e-16	4.51039e-73	14.7978	41.1075	3.59486	11.3726	AGCTGCTGATTTATGGATCCC	85	389	55	140	GGATCTTACTGGGAAGAATAAGCTGCTGATTTATGGATCCCTCAGCCCTATCCATAGTTAGATGATAATTGGATGGGTTTGTGGCTTGCATATGTCAGGAGCTTGAATTACCCGTGTTGGAGCCT	((.(((.((((((.....((((((.(((((.((((.(..((.(((.((((((((..((((.....)))))))))))).))).))..).)))).))))).)))))).....)))).)).))).)).	CL2329.Contig1_All:581:705:-
pfo-mir65	TATCAAATCGTTTGTACCATTG	22	68	-23.7	5	0	0	92	0	0		9.25847	up	-9.25847	down	0		0.60247	5.98739e-31	4.02739e-33	0.779395	0.01	0.01	6.12457	0.01		0	0	0	0	AACTTATCAAATCGTTTGTACCATTGCCTCGGAGATTGTTTCAATCCGTACAACGATTTGATAAGTTC	((((((((((((((((.((((.((((...((.....))...))))..)))))))))))))))))))).	CL53.Contig1_All:1:68:+
pfo-mir66	TCCTGCAGATATGATGACCAA	21	117	-25.3	3	0	0	22	0	0		7.19434	up	-7.19434	down	0		0.60247	5.65113e-08	1.64029e-08	0.779395	0.01	0.01	1.46457	0.01		0	0	0	0	AAACACATTGATGTTCGTTATCATTTTGTGCGGGAAATTCTAGAAGAAGAAAAAAAATTATTTCAGAAGATTCACACTACGAAAGATCCTGCAGATATGATGACCAATGTTGTGACA	...((((...(((((.((((((((..(.(((((((..((((((..(((((((........))))......)))...))).)))...))))))).).)))))))).)))))))))...	CL53.Contig3_All:1005:1121:+
pfo-mir67a	GGCAGATGATGAGATGTTTGAA	22	340	-74.6	3	0	0	42	0	0		8.12722	up	-8.12722	down	0		0.60247	1.54127e-14	1.52588e-15	0.779395	0.01	0.01	2.796	0.01		0	0	0	0	TTTGCACCTTTTTGGCTTTATCATTGCTGTCCCCCCTTTTTATGTGTTATTTCCTATTGAACTTACTGCCTTCTATGAGAATGGAGTTTTGAATCTGACTTGTAGAGTATTAGTGACTGGCTTGTTGTTCAATACAAATGTTTGGATTTGTATTGCACAACTTCGCTGTTTGGGATCAGCAGGAGTGGTTTTCTCCCATTTTGTTTCTATAATATTATTTTGTTTACTTGTTGATGATGTGTCATTTTGTTTTGCTTTGAGAATTTGGGATTTTTGCTTGATATTCTCATTCCATTAAAACTTTTTGGGGCAGATGATGAGATGTTTGAAATTGTGCTTA	...((((.((((.(((....(((((((((((((...........((((..((((....((((((((((..(((((((((..((((........)))).)))))))))...))))))..(((..(((((.((((((((((......)))))))))).)))))...)))))))))))..))))((((.......))))...............((((((((.............))))))))........((((((...((((((((((((.......))))).)))))))......)))))).....))))))).))))))...))).))))..))))...	CL5315.Contig1_All:549:888:-
pfo-mir67b	GGCAGATGATGAGATGTTTGAA	22	338	-76.5	3	0	0	42	0	0		8.12722	up	-8.12722	down	0		0.60247	1.54127e-14	1.52588e-15	0.779395	0.01	0.01	2.796	0.01		0	0	0	0	TTTGCACCTTTTTGGCTTTATCAATGCTGTCCCCCCTTTTTATGTGTTATTTCCTATGGAACTGACTGCCTTTTATGAGAATGGAGCTTTGAATTTGACTTGTAGAGTATTAGTGGCTGGCTTGTGGTTCAATACAAATGTTTGGATTTGTATTGCACAACTTCGCTGTTTGGGATCAGCAGGAGTGGTTTTCCCATTTTGTTTCTATAATATTATTTTGTTTACTTGTTGATGATGTGTCATTTTGTTTTGCTTTGAGAATTTGGGATTTTTGCTTGATATTCTCATTCCATTAAAACTTTTTGGGGCAGATGATGAGATGTTTGAAATTGTGCTTA	...((((.((((.((((((((((...(((((((((.(((((((((((((.((((...)))).)))).)).....))))))).))(((....((..((((.(((((((....(((((..((((((((...((((((((((......))))))))))))))(((((((((........)))).)))))))))...)))))....)))))))((((((((.............))))))))))))..)).....))).((((((((((((.......))))).))))))).................))))))).)))))))..))).))))..))))...	CL5315.Contig2_All:796:1133:-
pfo-mir68a	AAGTGATGTATGACAAGCGGA	21	292	-66.8	5	0	0	153	86	0		9.99229	up	-1.14939	down	8.84291	up	0.60247	5.705e-51	1.41176e-09	1.51098e-25	0.01	0.01	10.1854	4.59177		0	0	0	0	ACGAACATAGAAGTGATGTATGACAAGCGGATTATCATATAAGTTTTCTGGAAAAAGTCGTCTTCCCAATTCCGCCCATACCGATGACTGAAAAAACTTTTAGTTGTGACGGATGTCCAGTTAGACTATCTAGCATTGTCACCAAATCCTTTTCCAGACCCACCAGTTTGCCCTCTGTTTTGGGGGTTCTTCTTGATGGACTCAAGAAAGTGAAGGCCTTACCTGTAGAAGAGGTAACATCTAAATCTTGGACCCTTCTTCTGTCATCATGAATCTTCTTCAGCTCCTCGTT	((((....(((((.(((...((((((((((((.........(((((.(((((.....(((((.....................((((((((((....)))))))))))))))...)))))..))))))))).)).))))))....)))))))).(((((......)))))(((((......)))))...(((((((.....)))))))((((((((..(((..(((((((((((.....(((((...)))))..))))))))).))...)))....)))))).))..)))).	CL7695.Contig5_All:432:723:-
pfo-mir68b	AAGTGATGTATGACAAGCGGA	21	292	-66.8	5	0	0	153	86	0		9.99229	up	-1.14939	down	8.84291	up	0.60247	5.705e-51	1.41176e-09	1.51098e-25	0.01	0.01	10.1854	4.59177		0	0	0	0	ACGAACATAGAAGTGATGTATGACAAGCGGATTATCATATAAGTTTTCTGGAAAAAGTCGTCTTCCCAATTCCGCCCATACCGATGACTGAAAAAACTTTTAGTTGTGACGGATGTCCAGTTAGACTATCTAGCATTGTCACCAAATCCTTTTCCAGACCCACCAGTTTGCCCTCTGTTTTGGGGGTTCTTCTTGATGGACTCAAGAAAGTGAAGGCCTTACCTGTAGAAGAGGTAACATCTAAATCTTGGACCCTTCTTCTGTCATCATGAATCTTCTTCAGCTCCTCGTT	((((....(((((.(((...((((((((((((.........(((((.(((((.....(((((.....................((((((((((....)))))))))))))))...)))))..))))))))).)).))))))....)))))))).(((((......)))))(((((......)))))...(((((((.....)))))))((((((((..(((..(((((((((((.....(((((...)))))..))))))))).))...)))....)))))).))..)))).	CL7695.Contig6_All:404:695:-
pfo-mir69	TTTTTTATGAACAGAGACGTC	21	201	-48.2	5	0	0	15	0	0		6.64179	up	-6.64179	down	0		0.60247	1.12105e-05	4.74144e-06	0.779395	0.01	0.01	0.998572	0.01		0	0	0	0	TTTTTTCTTTTTTTTTATGAACAGAGACGTCTGTCGATTTTGAATAGATACCTAAGTGGAAAAACTCTCTCTCAAGTAAGGTATTTGCAAGCACCAGTACTGGGGTCAATAGAGGTAAGGACGCCGGTGCCAGAGAAGTCACAGTTAAAATCGTTGAGGCCTTTAGTATGATAGAAAGAATTCATGGCGAAGGAGGCGTGA	........((((((((((.(((((((.(.((...(((((((((.(((((((((...((((.........)).))....))))))))).........(((((((.(((..((....))..))).)))))))..............)))))))))..)).).)))).)).).)))))))))).(((((.(......).)))))	CL7922.Contig1_All:91:291:+
pfo-mir7a	ATATTGTGGAGTTGAAGGGAATT	23	310	-23.7	3	14	0	0	0	-6.36698	down	-6.36698	down	0		0		4.44761e-05	0.000147672	0.980078	0.779395	0.825376	0.01	0.01	0.01		0	0	0	0	GGATTTGGATATTTCCCTTCAACTAATCGTGTCAAACAAATAAAATAATATTGTGGAGTTGAAGGGAATTCTCCGAAGAG	...((((((...((((((((((((.((.((((...............)))).))..))))))))))))...))))))...	CL2007.Contig10_All:6221:6300:+
pfo-mir7b	ATATTGTGGAGTTGAAGGGAATT	23	310	-23.7	3	14	0	0	0	-6.36698	down	-6.36698	down	0		0		4.44761e-05	0.000147672	0.980078	0.779395	0.825376	0.01	0.01	0.01		0	0	0	0	GGATTTGGATATTTCCCTTCAACTAATCGTGTCAAACAAATAAAATAATATTGTGGAGTTGAAGGGAATTCTCCGAAGAG	...((((((...((((((((((((.((.((((...............)))).))..))))))))))))...))))))...	CL2007.Contig11_All:6187:6266:+
pfo-mir7c	ATATTGTGGAGTTGAAGGGAATT	23	310	-23.7	3	14	0	0	0	-6.36698	down	-6.36698	down	0		0		4.44761e-05	0.000147672	0.980078	0.779395	0.825376	0.01	0.01	0.01		0	0	0	0	GGATTTGGATATTTCCCTTCAACTAATCGTGTCAAACAAATAAAATAATATTGTGGAGTTGAAGGGAATTCTCCGAAGAG	...((((((...((((((((((((.((.((((...............)))).))..))))))))))))...))))))...	CL2007.Contig12_All:6915:6994:+
pfo-mir7d	ATATTGTGGAGTTGAAGGGAATT	23	310	-23.7	3	14	0	0	0	-6.36698	down	-6.36698	down	0		0		4.44761e-05	0.000147672	0.980078	0.779395	0.825376	0.01	0.01	0.01		0	0	0	0	GGATTTGGATATTTCCCTTCAACTAATCGTGTCAAACAAATAAAATAATATTGTGGAGTTGAAGGGAATTCTCCGAAGAG	...((((((...((((((((((((.((.((((...............)))).))..))))))))))))...))))))...	CL2007.Contig14_All:8680:8759:+
pfo-mir7e	ATATTGTGGAGTTGAAGGGAATT	23	310	-23.7	3	14	0	0	0	-6.36698	down	-6.36698	down	0		0		4.44761e-05	0.000147672	0.980078	0.779395	0.825376	0.01	0.01	0.01		0	0	0	0	GGATTTGGATATTTCCCTTCAACTAATCGTGTCAAACAAATAAAATAATATTGTGGAGTTGAAGGGAATTCTCCGAAGAG	...((((((...((((((((((((.((.((((...............)))).))..))))))))))))...))))))...	CL2007.Contig4_All:4311:4390:+
pfo-mir7f	ATATTGTGGAGTTGAAGGGAATT	23	310	-23.7	3	14	0	0	0	-6.36698	down	-6.36698	down	0		0		4.44761e-05	0.000147672	0.980078	0.779395	0.825376	0.01	0.01	0.01		0	0	0	0	GGATTTGGATATTTCCCTTCAACTAATCGTGTCAAACAAATAAAATAATATTGTGGAGTTGAAGGGAATTCTCCGAAGAG	...((((((...((((((((((((.((.((((...............)))).))..))))))))))))...))))))...	CL2007.Contig5_All:4275:4354:+
pfo-mir7g	ATATTGTGGAGTTGAAGGGAATT	23	310	-23.7	3	14	0	0	0	-6.36698	down	-6.36698	down	0		0		4.44761e-05	0.000147672	0.980078	0.779395	0.825376	0.01	0.01	0.01		0	0	0	0	GGATTTGGATATTTCCCTTCAACTAATCGTGTCAAACAAATAAAATAATATTGTGGAGTTGAAGGGAATTCTCCGAAGAG	...((((((...((((((((((((.((.((((...............)))).))..))))))))))))...))))))...	CL2007.Contig6_All:3581:3660:+
pfo-mir7h	ATATTGTGGAGTTGAAGGGAATT	23	310	-23.7	3	14	0	0	0	-6.36698	down	-6.36698	down	0		0		4.44761e-05	0.000147672	0.980078	0.779395	0.825376	0.01	0.01	0.01		0	0	0	0	GGATTTGGATATTTCCCTTCAACTAATCGTGTCAAACAAATAAAATAATATTGTGGAGTTGAAGGGAATTCTCCGAAGAG	...((((((...((((((((((((.((.((((...............)))).))..))))))))))))...))))))...	CL2007.Contig7_All:3545:3624:+
pfo-mir70	AAAGCTGTGGGAAAACATGGTAA	23	129	-50.5	3	38	17	25	46	-1.22072	down	-0.428793		0.561443		1.35337	up	0.00277485	0.253064	0.118518	0.000537835	2.24031	0.961247	1.66429	2.45606	CTCATGCTTTTCCACAGCTTTCT	1	1	1	0	AAGTCCTCTCATGCTTTTCCACAGCTTTCTTGAACTTCTTCTGCTTGACTTTTGATCCCTCCATCTGAGCAGAAAACATGGTAATTTAAGTTCAAGAAAGCTGTGGGAAAACATGGTAATTCTGGACTT	.(((((..(((((.(((((((((((((((((((((((.((((((((((...............)).)))))))).............))))))))))))))))))))))).))))).......))))).	Unigene11680_All:37:165:+
pfo-mir71	AGGATAGATGGGGCGATTCGGGT	23	157	-46.1	5	0	0	26	0	0		7.43534	up	-7.43534	down	0		0.60247	2.74969e-09	6.43637e-10	0.779395	0.01	0.01	1.73086	0.01		0	0	0	0	GAGGATAGATGGGGCGATTCGGGTATATCATGCGTTGTTTTGCCTGTCTATTCATGCCTTCTTGTGTCGTGACTGCTCTATGCATTGTTCATCGAGAATGTTGAATGCTTGCAGCAAAGAATGCACATCATTATCCAGAGTTGATACAACTGTCTTA	.(((((((.((...(((((((((((.....((((((.((((((.(((.((((((.((.((((((....((((((((.....)))..).)))))))))).))))))))...)))))))))))))))......))))).))))))...)).))))))).	Unigene13611_All:1:157:+
pfo-mir72	ATCGGATTGGTGTTGGGTAG	20	73	-22.8	3	0	0	6	0	0		5.31987	up	-5.31987	down	0		0.60247	0.0100819	0.00691895	0.779395	0.01	0.01	0.399429	0.01		0	0	0	0	CAGAAAAATCCGAATCCAACAGATCGATCGGGTATCCGAGGAGATCGGATTGGTGTTGGGTAGGACGAGATCG	........(((..((((((((..((((((.(((.((....)).))).)))))))))))))).)))........	Unigene1609_All:277:349:+
pfo-mir73	GAGAGAGAGAGGGAGAGGGAA	21	95	-51.4	3	0	0	10	0	0		6.05683	up	-6.05683	down	0		0.60247	0.000490556	0.000271494	0.779395	0.01	0.01	0.665714	0.01		0	0	0	0	CTCTCTCTCTTTCTCTCTCTCTTTCTCTCTCTAAAATCTCTTTGCTACAGCAATTCAGGGATTTGAGAGAGAGAGGGAGAGGGAAGGATTGAATT	...((..((((((((((((((((((((((((..((((((((((((....))))...))))))))))))))))))))))))))))))))..))...	Unigene17727_All:584:678:-
pfo-mir74	ATTCAAAAGATACTGTCGTT	20	178	-37	3	0	0	5	0	0		5.05683	up	-5.05683	down	0		0.60247	0.0214661	0.0155457	0.779395	0.01	0.01	0.332857	0.01		0	0	0	0	AAGTAGAGAAGTTGACTTTACTTTCTGAAGCTCATCTCTTGAGGAGGTAATGATTGTGCTAATCAAGTGTCGGTCACTCTACAATTAACACATGATATCTTCTGAATCTCTAGTGTTATGATAAGACCACATCAAAGTTGTTTACGGAATTCAAAAGATACTGTCGTTGAATCTACTT	..((((((.........(((((((((.(((.......))).)))))))))((((((((((.....)))).))))))))))))..((((((((.(.((((((.(((((.(((.(((.........(((.((......)).)))))))))))))).)))))))))).)))))........	Unigene22530_All:183:360:-
pfo-mir75	TGAGGGTGAAAGTGAAGACTCA	22	136	-27.9	3	0	0	298	395	0		10.9541	up	0.0882771		11.0423	up	0.60247	1.46352e-98	0.428205	8.98796e-115	0.01	0.01	19.8383	21.0901		0	0	0	0	TTGACAAAACTGAGTGCGCTTTCTGCCATGAGAAAGGACACTGGAAGAAAAGACTGTCCAAAGTTAAAGTATAAAGGAAAAACTTCTCAAGATCCATGTGTTGCTGAGGGTGAAAGTGAAGACTCAAAATTTTCAC	.(((......(((((.(((((((.(((.(.((....(((((((((.((.(((....(((................)))....))).))....)))).))))).)).).))))))))))...)))))......))).	Unigene25693_All:1249:1384:+
pfo-mir76	CGCCAAAGGAGAGTTGCCCTG	21	125	-43.4	3	0	0	5	0	0		5.05683	up	-5.05683	down	0		0.60247	0.0214661	0.0155457	0.779395	0.01	0.01	0.332857	0.01	GGGCTACTCTTATTTGGCATG	0	0	2	0	AAACCACTCATAGGGCTACTCTTATTTGGCATGCAATCGTGCTTGGTACAAAGCAGATGGTGATAAATTTCTCACACTTCTGATTCCCATAACACGCCAAAGGAGAGTTGCCCTGTGAATGATTG	....((.(((((((((.((((((.((((((.((..(((.(((((......)))))))).((((........)))).................)).)))))).)))))).))))))))).))....	Unigene35740_All:79:203:+
pfo-mir77	GTTACTAATTCATGATCTGGCAT	23	209	-38.3	5	340	958	501	1536	1.43424	up	0.734554		1.29803	up	0.598348		4.63063e-63	2.40723e-13	1.64488e-77	2.00321e-24	20.0449	54.1691	33.3523	82.0111		0	0	0	0	AGTTACTAATTCATGATCTGGCATGTACAGAATGAAGTTTTCATTCTCGATTCTACGAGAATTTTTATGAAAGCCTTTCATTTGCTTCTCTTCGATGGAAGTTTGATTTTCCCAGAATGTATCCTAATTTTTGGCCTAATTCTTCTTCTGATGATCGATTTAACCTCTGATCAAAAAGATATACCTTGGTTATGCTCATTACTAAACTT	((((..((((.(((((((.((.((((.(((((.((((.....(((((((......)))))))....((((((...))))))..(((((.(......))))))..((((...((((((...........))))))...))))))))))))).((((((..........)))))).....)))).))..)))))))...))))...)))).	Unigene3723_All:33:241:-
pfo-mir78	AGGTGCAGATGCATATGCAGG	21	259	-79.3	3	0	0	38	22	0		7.98283	up	-1.10676	down	6.87607	up	0.60247	3.1676e-13	0.00351214	4.56712e-07	0.01	0.01	2.52971	1.17464		0	0	0	0	GTTGCCTTTATCTGCATTTGCACCTGCACCTACACCTTCTTCACTCTTTTAATTCTTTTTTCTCTTTGTTTTTCATCAATCTTTATCAAGATTTCCAGCTTTCACACTACAGAAAGAAACCACAGCAAGCAGAAGAATGTTGGGTAAAGAAAACATATTCTACCCTAGGGCTACTACACACACAAACACATACACACACACATGATGTGAAAGAAGAGAAATTGGAGGAGGTGCAGATGCATATGCAGGTGAAGGCCAA	...((((((((((((((.((((.((((((((...(((((....(((((((....(.(((((((.((((((.......((((((....)))))).....(((((........))))).......)))))).))))))).)..((((..((((......))))))))(((.....)))..........(((((.((........)))))))..))))))).....))))))))))))).)))).))))))))))))))...	Unigene50891_All:72:330:+
pfo-mir79a	TTGTTGAAGATTTAGAGTGTC	21	88	-23.2	3	0	0	0	14	0		0		6.224	up	6.224	up	0.60247	0.903364	0.000291462	9.32589e-05	0.01	0.01	0.01	0.747497		0	0	0	0	AATGACGCATATATATCTATGAGCTCTTTATCTTTCAGCAATCTGCATTGCAAACAATTGTTGAAGATTTAGAGTGTCTGGAGTCATA	.(((((.........((((...(((((..(((((.(((((((.(((...)))....))))))))))))..)))))...))))))))).	CL132.Contig1_All:593:680:-
pfo-mir79b	TTGTTGAAGATTTAGAGTGTC	21	88	-23.2	3	0	0	0	14	0		0		6.224	up	6.224	up	0.60247	0.903364	0.000291462	9.32589e-05	0.01	0.01	0.01	0.747497		0	0	0	0	AATGACGCATATATATCTATGAGCTCTTTATCTTTCAGCAATCTGCATTGCAAACAATTGTTGAAGATTTAGAGTGTCTGGAGTCATA	.(((((.........((((...(((((..(((((.(((((((.(((...)))....))))))))))))..)))))...))))))))).	CL132.Contig5_All:69:156:+
pfo-mir80a	GTGGGGGGAGTGGAGTGGCA	20	336	-92.5	3	0	0	0	14	0		0		6.224	up	6.224	up	0.60247	0.903364	0.000291462	9.32589e-05	0.01	0.01	0.01	0.747497		0	0	0	0	CAACAGCTCCTGCTTTTCAGACTCGATCCCAATGTTCACAAAAAACCCTAGCTTCTAATTCGGAATTGGTAAAGTCTGATATGGGTAGCATTGATGGTAACAAAAATGAGGAATCAGGAAAATCTTTTGAGCCCCTGAACTCAGGTATTGAACATTTCGGGCCTGAAAAAATCATTCACGTAGAAGCTGTAACTGTCGTGGGAAGTGGAGGTGGAAGCAAAAATGCGGTTAATTTATCTTCTGTACCAGTCATAAGACCGCACGTGCAGGATGAGGGTTCTTCTAAGCCCATAATCGAGCCCGAGAGTGGGGGGAGTGGAGTGGCAGGGCCTGGAA	...(((.(((((((.(((..((((..(((((.((((((......(((...(((((((..(((((.((....)).)))))..)))).))).....((....))....((((...(((((....((....))...))))).)))))))..))))))((((((((.(((........(((((.(....(((...((....))....)))..).))))).(((....)))..........(((((((((((.(((....))).)...)))))))).))(((((......)))))....))).)))))))).))))).)))).))).))))))).)))...	CL1529.Contig1_All:288:623:+
pfo-mir80b	GTGGGGGGAGTGGAGTGGCA	20	336	-91.8	3	0	0	0	14	0		0		6.224	up	6.224	up	0.60247	0.903364	0.000291462	9.32589e-05	0.01	0.01	0.01	0.747497		0	0	0	0	CAACAGCTCCTGCTTTTCAGACTCGATCCCAATGTTCACAAAAAACCCTAGCTTCTAATTCGGAATTGGTAAAGTCTGATATGGGTAGCATTGATGGTAAAAAAAATGAGGAATCAGGAAAATCTTTTGAGCCCCTGAACTCAGGTATTGAACATTTCGGGCCTGAAAAAATCATTCACGTAGAAGCTGTAACTGTCGTGGGAAGTGGAGGTGGAAGCAAAAATGCGGTTAATTTATCTTCTGTATCAGTCATAAGACCGCACGTGCAGGATGAGGGTTCTTCTAAGCCCATAATCGAGCCCGAGAGTGGGGGGAGTGGAGTGGCAGGGCCTGGAA	...(((.(((((((.(((..((((..(((((.((((((......(((...(((((((..(((((.((....)).)))))..)))).))).................((((...(((((....((....))...))))).)))))))..))))))((((((((.(((.....((((((((((.....((...((((.....(((((((((..(((..(((....)))..))).)))).)))))....))))....)).....)))))...)))))(((((......)))))....))).)))))))).))))).)))).))).))))))).)))...	CL1529.Contig10_All:1873:2208:-
pfo-mir80c	GTGGGGGGAGTGGAGTGGCA	20	336	-92.5	3	0	0	0	14	0		0		6.224	up	6.224	up	0.60247	0.903364	0.000291462	9.32589e-05	0.01	0.01	0.01	0.747497		0	0	0	0	CAACAGCTCCTGCTTTTCAGACTCGATCCCAATGTTCACAAAAAACCCTAGCTTCTAATTCGGAATTGGTAAAGTCTGATATGGGTAGCATTGATGGTAACAAAAATGAGGAATCAGGAAAATCTTTTGAGCCCCTGAACTCAGGTATTGAACATTTCGGGCCTGAAAAAATCATTCACGTAGAAGCTGTAACTGTCGTGGGAAGTGGAGGTGGAAGCAAAAATGCGGTTAATTTATCTTCTGTACCAGTCATAAGACCGCACGTGCAGGATGAGGGTTCTTCTAAGCCCATAATCGAGCCCGAGAGTGGGGGGAGTGGAGTGGCAGGGCCTGGAA	...(((.(((((((.(((..((((..(((((.((((((......(((...(((((((..(((((.((....)).)))))..)))).))).....((....))....((((...(((((....((....))...))))).)))))))..))))))((((((((.(((........(((((.(....(((...((....))....)))..).))))).(((....)))..........(((((((((((.(((....))).)...)))))))).))(((((......)))))....))).)))))))).))))).)))).))).))))))).)))...	CL1529.Contig11_All:288:623:+
pfo-mir80d	GTGGGGGGAGTGGAGTGGCA	20	336	-92.5	3	0	0	0	14	0		0		6.224	up	6.224	up	0.60247	0.903364	0.000291462	9.32589e-05	0.01	0.01	0.01	0.747497		0	0	0	0	CAACAGCTCCTGCTTTTCAGACTCGATCCCAATGTTCACAAAAAACCCTAGCTTCTAATTCGGAATTGGTAAAGTCTGATATGGGTAGCATTGATGGTAACAAAAATGAGGAATCAGGAAAATCTTTTGAGCCCCTGAACTCAGGTATTGAACATTTCGGGCCTGAAAAAATCATTCACGTAGAAGCTGTAACTGTCGTGGGAAGTGGAGGTGGAAGCAAAAATGCGGTTAATTTATCTTCTGTACCAGTCATAAGACCGCACGTGCAGGATGAGGGTTCTTCTAAGCCCATAATCGAGCCCGAGAGTGGGGGGAGTGGAGTGGCAGGGCCTGGAA	...(((.(((((((.(((..((((..(((((.((((((......(((...(((((((..(((((.((....)).)))))..)))).))).....((....))....((((...(((((....((....))...))))).)))))))..))))))((((((((.(((........(((((.(....(((...((....))....)))..).))))).(((....)))..........(((((((((((.(((....))).)...)))))))).))(((((......)))))....))).)))))))).))))).)))).))).))))))).)))...	CL1529.Contig5_All:288:623:+
pfo-mir80e	GTGGGGGGAGTGGAGTGGCA	20	336	-91.8	3	0	0	0	14	0		0		6.224	up	6.224	up	0.60247	0.903364	0.000291462	9.32589e-05	0.01	0.01	0.01	0.747497		0	0	0	0	CAACAGCTCCTGCTTTTCAGACTCGATCCCAATGTTCACAAAAAACCCTAGCTTCTAATTCGGAATTGGTAAAGTCTGATATGGGTAGCATTGATGGTAAAAAAAATGAGGAATCAGGAAAATCTTTTGAGCCCCTGAACTCAGGTATTGAACATTTCGGGCCTGAAAAAATCATTCACGTAGAAGCTGTAACTGTCGTGGGAAGTGGAGGTGGAAGCAAAAATGCGGTTAATTTATCTTCTGTATCAGTCATAAGACCGCACGTGCAGGATGAGGGTTCTTCTAAGCCCATAATCGAGCCCGAGAGTGGGGGGAGTGGAGTGGCAGGGCCTGGAA	...(((.(((((((.(((..((((..(((((.((((((......(((...(((((((..(((((.((....)).)))))..)))).))).................((((...(((((....((....))...))))).)))))))..))))))((((((((.(((.....((((((((((.....((...((((.....(((((((((..(((..(((....)))..))).)))).)))))....))))....)).....)))))...)))))(((((......)))))....))).)))))))).))))).)))).))).))))))).)))...	CL1529.Contig6_All:282:617:+
pfo-mir80f	GTGGGGGGAGTGGAGTGGCA	20	336	-91.8	3	0	0	0	14	0		0		6.224	up	6.224	up	0.60247	0.903364	0.000291462	9.32589e-05	0.01	0.01	0.01	0.747497		0	0	0	0	CAACAGCTCCTGCTTTTCAGACTCGATCCCAATGTTCACAAAAAACCCTAGCTTCTAATTCGGAATTGGTAAAGTCTGATATGGGTAGCATTGATGGTAAAAAAAATGAGGAATCAGGAAAATCTTTTGAGCCCCTGAACTCAGGTATTGAACATTTCGGGCCTGAAAAAATCATTCACGTAGAAGCTGTAACTGTCGTGGGAAGTGGAGGTGGAAGCAAAAATGCGGTTAATTTATCTTCTGTATCAGTCATAAGACCGCACGTGCAGGATGAGGGTTCTTCTAAGCCCATAATCGAGCCCGAGAGTGGGGGGAGTGGAGTGGCAGGGCCTGGAA	...(((.(((((((.(((..((((..(((((.((((((......(((...(((((((..(((((.((....)).)))))..)))).))).................((((...(((((....((....))...))))).)))))))..))))))((((((((.(((.....((((((((((.....((...((((.....(((((((((..(((..(((....)))..))).)))).)))))....))))....)).....)))))...)))))(((((......)))))....))).)))))))).))))).)))).))).))))))).)))...	CL1529.Contig7_All:282:617:+
pfo-mir80g	GTGGGGGGAGTGGAGTGGCA	20	336	-91.8	3	0	0	0	14	0		0		6.224	up	6.224	up	0.60247	0.903364	0.000291462	9.32589e-05	0.01	0.01	0.01	0.747497		0	0	0	0	CAACAGCTCCTGCTTTTCAGACTCGATCCCAATGTTCACAAAAAACCCTAGCTTCTAATTCGGAATTGGTAAAGTCTGATATGGGTAGCATTGATGGTAAAAAAAATGAGGAATCAGGAAAATCTTTTGAGCCCCTGAACTCAGGTATTGAACATTTCGGGCCTGAAAAAATCATTCACGTAGAAGCTGTAACTGTCGTGGGAAGTGGAGGTGGAAGCAAAAATGCGGTTAATTTATCTTCTGTATCAGTCATAAGACCGCACGTGCAGGATGAGGGTTCTTCTAAGCCCATAATCGAGCCCGAGAGTGGGGGGAGTGGAGTGGCAGGGCCTGGAA	...(((.(((((((.(((..((((..(((((.((((((......(((...(((((((..(((((.((....)).)))))..)))).))).................((((...(((((....((....))...))))).)))))))..))))))((((((((.(((.....((((((((((.....((...((((.....(((((((((..(((..(((....)))..))).)))).)))))....))))....)).....)))))...)))))(((((......)))))....))).)))))))).))))).)))).))).))))))).)))...	CL1529.Contig9_All:2547:2882:-
pfo-mir81a	TGAGAAATTGGAAAACTTGGA	21	199	-43.5	3	0	0	0	7	0		0		5.224	up	5.224	up	0.60247	0.903364	0.0179856	0.0097945	0.01	0.01	0.01	0.373748		0	0	0	0	AGGCCCTTCACCATTGCCTAGTCCAGGTACTGGCCACCACTCAGAATCTTTCCAACAATTGAATCCATTCTATCCATCAGACCGTCAACCCTCGAGTTCTCAGCAATTTCATAGCCTTGTGGATCAAAGAATCAATAATTCCATTGATCAGACAGAAACCAAACAGGATGAGAAATTGGAAAACTTGGAGGATCGGGCC	.(((((....(((.(((((.....))))).))).........(((((..(((........)))...))))).................((.(((((((.((..(((((((.((.((((((.((((((.((((.....))))..))))))..)))..........))).)).))))))))).))))))).))...)))))	CL3695.Contig3_All:1716:1914:+
pfo-mir81b	TGAGAAATTGGAAAACTTGGA	21	199	-43.5	3	0	0	0	7	0		0		5.224	up	5.224	up	0.60247	0.903364	0.0179856	0.0097945	0.01	0.01	0.01	0.373748		0	0	0	0	AGGCCCTTCACCATTGCCTAGTCCAGGTACTGGCCACCACTCAGAATCTTTCCAACAATTGAATCCATTCTATCCATCAGACCGTCAACCCTCGAGTTCTCAGCAATTTCATAGCCTTGTGGATCAAAGAATCAATAATTCCATTGATCAGACAGAAACCAAACAGGATGAGAAATTGGAAAACTTGGAGGATCGGGCC	.(((((....(((.(((((.....))))).))).........(((((..(((........)))...))))).................((.(((((((.((..(((((((.((.((((((.((((((.((((.....))))..))))))..)))..........))).)).))))))))).))))))).))...)))))	Unigene17450_All:714:912:-
pfo-mir83	CGCAGAAATCTTTGGTTATC	20	118	-40.1	3	2208	0	1351	1583	-13.6681	down	-0.533434		-0.0896297		13.0451	up	0	2.41581e-27	0.0933091	0	130.174	0.01	89.938	84.5205		1	0	1	0	CTCGTTTTAACACTGTAGCCAAGGATTTTTGCGTGAATCCAACCCAAGTATGGGATCAATTGGTTTGTTTATTATGAATATGCATCCACGCAGAAATCTTTGGTTATCAGAGAATGGA	.(((((((....(((((((((((((((((((((((.......((((....))))........((.((((((...)))))).))...)))))))))))))))))))).)))))))))).	CL499.Contig7_All:3635:3752:-
pfo-mir84	AAAGAAAGCATGAGATTTGCCCA	23	317	-71	5	0	0	0	16	0		0		6.41664	up	6.41664	up	0.60247	0.903364	8.97545e-05	2.46705e-05	0.01	0.01	0.01	0.854282		0	0	0	0	AATCATTGCTAAAGAAAGCATGAGATTTGCCCAAACACCAATGTTTTGTGAACTTTTTCTAAGAAAATAATTAATTGTGTTGTACTCTGTAGATAGTGTTTCATTTTAACCCTATCTCTAATGCAAACTCTTTTGATGACGGGCTTTCCACCGAAGGCCCAAGTTTCGGAATATAAGCTGAATCAGGAATAAGGACTCTTTATTTTTGTTGAATAATTTCAATCTTGTCCTTCACTCGTTTAGTTTGTAGCCAAAATTTAGACAACCTAATTGGCGCTGTTTTCTCCAAATTATGTGTCTTTCTCTTAATTGTGTCT	...(((...(((((((((((((.((((((...((((((((((...((((...(((.....)))...))))...)))).)(((((....(.((((((.(((.......))).)))))))...)))))....((((((.(((((((((((....))))))))..)))))))))((((((((((((.((....((((((...........((((((....))))))...))))))..)).))))))))))))(((((...((((.....)))))))))..)))))....)))))).)))).)))))).)))...)))...	CL6348.Contig4_All:2814:3130:-
pfo-mir85	ACAGAGGAGGCCGCGGACGTG	21	173	-80	3	0	0	0	10	0		0		5.73857	up	5.73857	up	0.60247	0.903364	0.00307351	0.00133264	0.01	0.01	0.01	0.533926		0	0	0	0	TCTAGTTTACATTCTACGTCTGCAGCCTCCTCTGTTGCAACGTCTCCTACATTTGGACCCCTGACCACAAGCATGGCAGATAGAGGCGCAGGGGACCGTGGCGGTTTTGGGCGGGGCTTCGGCGGCCGTGGGCGCGGTGGCGACAGAGGAGGCCGCGGACGTGGTGGACGCCG	....((((((....(((((((((.((((((((((((((.((..(.(((((..........(((.(((......)))))).....(((((.((((.((.((.(.......).)).)))))).)).)))))))).)..)).)))))))))))))).)))))))))))))))....	CL6419.Contig5_All:107:279:+
pfo-mir86	TGAGAGAATGTGAACAGATGG	21	300	-84.4	3	0	0	0	7	0		0		5.224	up	5.224	up	0.60247	0.903364	0.0179856	0.0097945	0.01	0.01	0.01	0.373748		0	0	0	0	ACCGCCTTCTGATTTCTTCTGTTAACATCTCTGTGTGGCACTCTCTGAAGGTCCTTGGAGCCAACATGATGCTGAAGGTGTTCCATTATCTGCTGAAAAAGTGAGAGCTGCTGCAAAAGATGGTCTTGCTGCTGCGGCCATGAAGGCAAAACTTTTTGCTGATCATGAAGAGCGCGAAATCCAGCGGTTATCTGCTAATATCATAAATCATCAGTTGAAGAGATTAGAGCTGAAGCTGAAGCAGTTTGCAGAAGTTGAGACCTTGTTAATGAGAGAATGTGAACAGATGGAAAGGGCAAG	...(((((....((((.((((((.((((((((.((((((((((((.(((.(.((((..(((.........))).))))).)))........(((.....)))))))).))))))).((.(.(((((((((.((((((.(((((.((((((....))))))..)))))..((.(((........))).))..(((((..............((((((..((.........))..))))))))))).)))))).)).))))))).).))....)))).)))).)))))).)))))))))...	CL7518.Contig6_All:825:1124:-
pfo-mir87	TGTGATTATGTAGAATAGCATG	22	169	-35.2	5	0	0	0	6	0		0		5.0016	up	5.0016	up	0.60247	0.903364	0.0324107	0.0190431	0.01	0.01	0.01	0.320356		0	0	0	0	CACTCTTTGCTGTGATTATGTAGAATAGCATGCTATCGACCAACACATCTATACTAATAATGGGAGCATTTGGAGCCCATTTGATAAATTCTGAACTTATTTCATGTGGCTGCCTTATTCCTGCAGCTGTTTGTTATGCATGACATCACTTGCATTCTGGTTTGGAGCG	..((((.((((.(.(((((.(((.((((.(((.............))))))).)))))))).).))))...)))).............(((((((((.....((..(((((((.........)))))))..))..(((((.(......).)))))...)))))))))..	CL848.Contig3_All:117:285:+
pfo-mir88	TTGTTGCAGTTAACATATGGC	21	318	-79.9	3	0	0	0	5	0		0		4.73857	up	4.73857	up	0.60247	0.903364	0.0584051	0.0370249	0.01	0.01	0.01	0.266963	CATATTTCAACTGCAATAATT	0	0	0	1	ATTTCTTCCTTATGTCAGTTGCCTCTATAATAAGAGAAAGGACCATATTTCAACTGCAATAATTTGGTAGCTTTGGTTGTACTACTTAAACATAATCAAAGAAGGAGTCAATGTTGCAGCGATACAAATTAGGACTCGAAGTTCCCATGCACACTAAAGGCCAAGACCAGAAACTTGAAGTTCCCAAGCACACTAAAGGCCAAGACCAGAAGGAGCTTCAACCATCATTTATAAAGTCGGGCCAAGATCTTTTGTGTTCAAATAATCCAACGACCATAGCAACTAAATTGTTGCAGTTAACATATGGCTCTGAAGAAA	.(((((((..............((((......))))...(((((((((...(((((((((((((((((.(((.(((((((.((.(((...........))).))(((((....(((........))).....))))).....................((((..(((..((...((((((((((........((........)).......))))))))))...)).........))).))))..(((..((((....))))..)))..))))))).))).)))))))))))))))))...)))))).))))))))))	CL9107.Contig2_All:225:542:+
pfo-mir89a	ACTTTGGCTGGTTTTGATGGT	21	320	-84.2	3	0	0	0	5	0		0		4.73857	up	4.73857	up	0.60247	0.903364	0.0584051	0.0370249	0.01	0.01	0.01	0.266963		0	0	0	0	GGCAGATTGGAGCTTGCAGAATGAACAGGGTTGGAGTGCACTACAGGAAGCAATATGTAATAGGGAAGAAGGGATTGCAAAAATCATAGTCAGACATTACCAGCCGTTGGCTTGGGCAAAATGGTGCAGAAGGTTGCCTCGGTTGATTGGGACGATGAGAAGGATGAGAGATTTTTATATGGAGATCACATTTCATTTTGAAAGCTCAGTCATCCCTTTCATTTCAAGAATTGCCCCATCTGATACTTACAGAATCTGGAAGAGGGGTGCTAATTTGAGGGCAGATATGACTTTGGCTGGTTTTGATGGTTTCAGAATGC	.(((..((((((((..((((((.(.((((((((...(((.((.((((.((((....(((((.(....((...((((.....))))....))...))))))((((((..((((((.((......)).)))......))).)))))).((..((.(((((((.(((((((((.((((((.(..(((((...)))))..).)))))))))..)))))).)))))))))..))....((((.((((((.((...)).))).)))...))))))))..)))))).)))....))))))))..).))))))..))))))))..)))	Unigene13419_All:3029:3348:-
pfo-mir89b	ACTTTGGCTGGTTTTGATGGT	21	319	-90.1	3	0	0	0	5	0		0		4.73857	up	4.73857	up	0.60247	0.903364	0.0584051	0.0370249	0.01	0.01	0.01	0.266963		0	0	0	0	TCAGATTGGAGCCTGCAGAATGAGCAGGGTTGGAGTGCATTTCAGGAGGCAATATGTAATAGGGAAGAACGGATCGCGAAGATCATAGTTAGGCATTGCCAGCCGCTGGCTTGGGCAAAATGGTGCAGAAGGTTGCCTCAGTTGATTGGGACGATGAGAAGGATGAGAGATTTTTACATGGAGATCACGTTTCATTTTGAGAGCTCAGTCATCCCTTTCATTTCTAGAATTGCCCCTTCAGATACTTACAAAATTTGGAAGAGAGGTGCAAATTTGAGGGCAGATATGACTTTGGCTGGTTTTGATGGTTTCAGAATGC	.((..((((((((..((((((.((((((((((...(((.((((((((((((((..................((((.....))))........((((((((((((...))))..)))).....)))).....))))))))......((((((..((((((.(((((((((.((((((.(..(((((...)))))..).)))))))))..)))))).))))))))))))..((((((((((((((.........)))))...))).)).))))..)))))))))....))))))).))).))))))..))))))))..)).	Unigene13419_All:704:1022:+
pfo-mir89c	ACTTTGGCTGGTTTTGATGGT	21	319	-90.1	3	0	0	0	5	0		0		4.73857	up	4.73857	up	0.60247	0.903364	0.0584051	0.0370249	0.01	0.01	0.01	0.266963		0	0	0	0	TCAGATTGGAGCCTGCAGAATGAGCAGGGTTGGAGTGCATTTCAGGAGGCAATATGTAATAGGGAAGAACGGATCGCGAAGATCATAGTTAGGCATTGCCAGCCGCTGGCTTGGGCAAAATGGTGCAGAAGGTTGCCTCAGTTGATTGGGACGATGAGAAGGATGAGAGATTTTTACATGGAGATCACGTTTCATTTTGAGAGCTCAGTCATCCCTTTCATTTCTAGAATTGCCCCTTCAGATACTTACAAAATTTGGAAGAGAGGTGCAAATTTGAGGGCAGATATGACTTTGGCTGGTTTTGATGGTTTCAGAATGC	.((..((((((((..((((((.((((((((((...(((.((((((((((((((..................((((.....))))........((((((((((((...))))..)))).....)))).....))))))))......((((((..((((((.(((((((((.((((((.(..(((((...)))))..).)))))))))..)))))).))))))))))))..((((((((((((((.........)))))...))).)).))))..)))))))))....))))))).))).))))))..))))))))..)).	Unigene13420_All:757:1075:+
pfo-mir9	TTGGGGGCCAAGGTGCTATAAT	22	313	-92.2	3	7	11	0	0	0.591824		-5.36698	down	0		-5.9588	down	0.409443	0.0125152	0.980078	0.000344428	0.412688	0.621984	0.01	0.01		0	0	0	0	ATACTTTAATTCATTATAGCACTTTGCCCTGAATGCCATTTTCAAGCCAAATTTTCATAGTCGCCTCGCTTGAGACTTTGTATTTTAGCCACTAAATGACCACATAAACATTGGTGCTTCATCGTTGTCATGCACAATCACTTTACTTATTTTCACACTGCAACAAACACCATTGAGATAGAAAAATATTAGAACACCTTTTGCTTGGCTTTTGAGAGGAAGAGAAGGGGAGAAGACTGGAGACGGCAGCTTTTCAGTGGAAAATTTGGCTGAAAATGCTATTGGGGGCCAAGGTGCTATAATAGATAAAGTG	.(((((((..((((((((((((((((((((.((((.((((((((.(((((((((((..((((...........))))..((..(((((...)))))..))........((.(((((.((....(((((..((.......................))..))))))).))))).)).((((......)))).......(((((.(((..(((((......)))))..))).)))))(((((((((....).)))))))).))))))))))))))))))).)))).)))).)))))))))))))).)))))))))	CL290.Contig2_All:100:412:+
pfo-mir90	TTTGATAAGAACTCAGAAGGA	21	107	-20.8	5	0	0	0	28	0		0		7.224	up	7.224	up	0.60247	0.903364	7.65417e-08	8.45486e-09	0.01	0.01	0.01	1.49499	TGACTGACTGTTTTTACGTAAA	0	0	0	1	CTTATCAATTTTTGATAAGAACTCAGAAGGAAAGTTTCATTCAAATTCATTTGAAAATTCAATTGAATTAATCATTTTGACTGACTGTTTTTACGTAAATGATAAGT	(((((((.(((.((.(((((((((((..((((.(.((......((((((.((((....)))).)))))))).).))))..))))..))))))))).)))))))))).	Unigene22052_All:1191:1297:-
pfo-mir91	AGGGTAGTTGGGCAAGGCGTC	21	92	-32.1	5	0	0	0	9	0		0		5.58657	up	5.58657	up	0.60247	0.903364	0.00553858	0.00259102	0.01	0.01	0.01	0.480534		0	0	0	0	TGGAATGCGCAGGGTAGTTGGGCAAGGCGTCTTCCACGTTCTAGAATAATACAGCGACTTGCCCAACTACCTTTTTGAGAACGTGCCAAAAA	......((((((((((((((((((((.(((.......................))).)))))))))))))))).........))))......	Unigene26868_All:85:176:+
pfo-mir92	TAGCCAAGGATGACTTGCCTATA	23	117	-45.1	5	0	0	0	6	0		0		5.0016	up	5.0016	up	0.60247	0.903364	0.0324107	0.0190431	0.01	0.01	0.01	0.320356	TGGGCAAGTCCCGTGGCTAGC	0	0	0	2	TTTGATTTGGTAGCCAAGGATGACTTGCCTATATAGCCTTGCGAGAAGATCCAATATTGCTATAATTGGATGATGTGTTGGGTTTTTTTGGGCAAGTCCCGTGGCTAGCTGATTGCC	...((((.(.((((((.((..((((((((((...(((((.(((.....(((((((.........)))))))....))).)))))....)))))))))))).)))))).).))))...	Unigene29106_All:119:235:-
pfo-mir94	TCTTACTGAATTTTGAGGAGCTC	23	73	-35.5	5	0	0	0	5	0		0		4.73857	up	4.73857	up	0.60247	0.903364	0.0584051	0.0370249	0.01	0.01	0.01	0.266963		0	0	0	0	AATCTTCCCTTCTTACTGAATTTTGAGGAGCTCAACGAGGACCTCCTCAAATTTCGAGTAAGAAGAGAGGAAC	..(((((.((((((((((((.(((((((((.((......)).))))))))).))).))))))))).)))))..	Unigene32264_All:419:491:-
