# Supplementary material for: Comparative Analysis and Identification of miRNAs and Their Target Genes Responsive to Salt Stress in Diploid and Tetraploid Paulownia fortunei Seedlings
Source: PLoS One. 2016 Feb 19;11(2):e0149617. doi: 10.1371/journal.pone.0149617 (PMC4764520; doi:10.1371/journal.pone.0149617)
Supplement: S5 Table — (XLSX) [file pone.0149617.s005.xlsx]

## Sheet: Sheet1
S5 Table. Identified targets of miRNAs involved in P. fortunei by degradome analysis.
miRNA	Target	Score	Cleavage	Category	Nr-ID	Nr-Score	Nr-Evalue	Nr-annotation	Nt-ID	Nt-Score	Nt-Evalue	Nt-annotation	Swissprot-ID	Swissprot-Score	Swissprot-Evalue	Swissprot-annotation	COG-Protein-or-Domain	COG-Score	COG-Evalue	COG-ID	COG-Function-Description	KO_id	KEGG-Evalue	KEGG-Score	KEGG-Gene	ko_definition	GO-BiologicalProcess	GO-MolecularFunction	Go-CellularComponent
pfo-miR156a	CL2696.Contig2_All	score:1	csite:1092	Ⅱ	--	--	--	--	gi|5931640|emb|AJ011622.1|	293	3e-76	Antirrhinum majus mRNA for squamosa promoter binding protein-homologue 4, partial	sp|Q7EXZ2|SPL14_ORYSJ	124	8e-57	Squamosa promoter-binding-like protein 14 OS=Oryza sativa subsp. japonica GN=SPL14 PE=2 SV=1	--	--	--	--	--	--	--	--	--	--	-	-	-
		score:1	csite:1093	Ⅲ
	Unigene5989_All	score:1.5	csite:652	Ⅰ	--	--	--	--	gi|1183863|emb|X92079.1|	93.7	3e-16	A.majus mRNA for squamosa-promoter binding protein 2	sp|Q38740|SBP2_ANTMA	77.8	7e-15	Squamosa promoter-binding protein 2 OS=Antirrhinum majus GN=SBP2 PE=2 SV=1	--	--	--	--	--	--	--	--	--	--	GO:0006355//regulation of transcription, DNA-dependent;GO:0010321//regulation of vegetative phase change	GO:0003677//DNA binding;GO:0003700//sequence-specific DNA binding transcription factor activity	GO:0005634//nucleus
	CL2696.Contig1_All	score:1	csite:1414	Ⅱ	--	--	--	--	gi|5931640|emb|AJ011622.1|	157	6e-35	Antirrhinum majus mRNA for squamosa promoter binding protein-homologue 4, partial	sp|Q7EXZ2|SPL14_ORYSJ	99.8	6e-21	Squamosa promoter-binding-like protein 14 OS=Oryza sativa subsp. japonica GN=SPL14 PE=2 SV=1	--	--	--	--	--	--	--	--	--	--	-	-	-
		score:1	csite:1415	Ⅲ
	CL2696.Contig4_All	score:1	csite:1227	Ⅱ	--	--	--	--	gi|5931640|emb|AJ011622.1|	293	3e-76	Antirrhinum majus mRNA for squamosa promoter binding protein-homologue 4, partial	sp|Q7EXZ2|SPL14_ORYSJ	124	3e-52	Squamosa promoter-binding-like protein 14 OS=Oryza sativa subsp. japonica GN=SPL14 PE=2 SV=1	--	--	--	--	--	--	--	--	--	--	-	-	-
		score:1	csite:1228	Ⅲ
	CL7884.Contig1_All	score:2	csite:682	Ⅰ	--	--	--	--	gi|460386693|ref|XM_004238983.1|	190	2e-45	PREDICTED: Solanum lycopersicum squamosa promoter-binding-like protein 6-like (LOC101262615), mRNA	sp|Q94JW8|SPL6_ARATH	184	7e-47	Squamosa promoter-binding-like protein 6 OS=Arabidopsis thaliana GN=SPL6 PE=2 SV=2	--	--	--	--	--	--	--	--	--	--	-	-	-
	Unigene9777_All	score:3	csite:810	Ⅰ	--	--	--	--	gi|359485184|ref|XM_002275692.2|	174	1e-40	PREDICTED: Vitis vinifera squamosa promoter-binding-like protein 4 (LOC100245363), mRNA	sp|Q9S7A9|SPL4_ARATH	149	2e-36	Squamosa promoter-binding-like protein 4 OS=Arabidopsis thaliana GN=SPL4 PE=1 SV=1	--	--	--	--	--	--	--	--	--	--	-	GO:0003677//DNA binding	GO:0005634//nucleus
	CL7884.Contig2_All	score:1	csite:1261	Ⅰ	--	--	--	--	gi|460386693|ref|XM_004238983.1|	190	4e-45	PREDICTED: Solanum lycopersicum squamosa promoter-binding-like protein 6-like (LOC101262615), mRNA	sp|Q94JW8|SPL6_ARATH	186	4e-47	Squamosa promoter-binding-like protein 6 OS=Arabidopsis thaliana GN=SPL6 PE=2 SV=2	--	--	--	--	--	--	--	--	--	--	-	-	-
	CL7850.Contig3_All	score:1	csite:1363	Ⅱ	--	--	--	--	gi|387157277|dbj|AB699119.1|	170	3e-39	Torenia fournieri TfSPL6 mRNA for SBP-box protein, complete cds, cultivar: Crown Violet	sp|Q5Z818|SPL12_ORYSJ	314	1e-85	Squamosa promoter-binding-like protein 12 OS=Oryza sativa subsp. japonica GN=SPL12 PE=2 SV=1	--	--	--	--	--	--	--	--	--	--	-	-	-
		score:1	csite:1364	Ⅲ
pfo-miR157	CL2696.Contig2_All	score:1	csite:1092	Ⅱ	--	--	--	--	gi|5931640|emb|AJ011622.1|	293	3e-76	Antirrhinum majus mRNA for squamosa promoter binding protein-homologue 4, partial	sp|Q7EXZ2|SPL14_ORYSJ	124	8e-57	Squamosa promoter-binding-like protein 14 OS=Oryza sativa subsp. japonica GN=SPL14 PE=2 SV=1	--	--	--	--	--	--	--	--	--	--	-	-	-
		score:1	csite:1093	Ⅲ
	CL2696.Contig1_All	score:1	csite:1414	Ⅱ	--	--	--	--	gi|5931640|emb|AJ011622.1|	157	6e-35	Antirrhinum majus mRNA for squamosa promoter binding protein-homologue 4, partial	sp|Q7EXZ2|SPL14_ORYSJ	99.8	6e-21	Squamosa promoter-binding-like protein 14 OS=Oryza sativa subsp. japonica GN=SPL14 PE=2 SV=1	--	--	--	--	--	--	--	--	--	--	-	-	-
		score:1	csite:1415	Ⅲ
	CL2696.Contig4_All	score:1	csite:1227	Ⅱ	--	--	--	--	gi|5931640|emb|AJ011622.1|	293	3e-76	Antirrhinum majus mRNA for squamosa promoter binding protein-homologue 4, partial	sp|Q7EXZ2|SPL14_ORYSJ	124	3e-52	Squamosa promoter-binding-like protein 14 OS=Oryza sativa subsp. japonica GN=SPL14 PE=2 SV=1	--	--	--	--	--	--	--	--	--	--	-	-	-
		score:1	csite:1228	Ⅲ
	CL7884.Contig1_All	score:2.5	csite:682	Ⅰ	--	--	--	--	gi|460386693|ref|XM_004238983.1|	190	2e-45	PREDICTED: Solanum lycopersicum squamosa promoter-binding-like protein 6-like (LOC101262615), mRNA	sp|Q94JW8|SPL6_ARATH	184	7e-47	Squamosa promoter-binding-like protein 6 OS=Arabidopsis thaliana GN=SPL6 PE=2 SV=2	--	--	--	--	--	--	--	--	--	--	-	-	-
	CL7884.Contig2_All	score:1.5	csite:1261	Ⅰ	--	--	--	--	gi|460386693|ref|XM_004238983.1|	190	4e-45	PREDICTED: Solanum lycopersicum squamosa promoter-binding-like protein 6-like (LOC101262615), mRNA	sp|Q94JW8|SPL6_ARATH	186	4e-47	Squamosa promoter-binding-like protein 6 OS=Arabidopsis thaliana GN=SPL6 PE=2 SV=2	--	--	--	--	--	--	--	--	--	--	-	-	-
	CL7850.Contig3_All	score:1	csite:1363	Ⅱ	--	--	--	--	gi|387157277|dbj|AB699119.1|	170	3e-39	Torenia fournieri TfSPL6 mRNA for SBP-box protein, complete cds, cultivar: Crown Violet	sp|Q5Z818|SPL12_ORYSJ	314	1e-85	Squamosa promoter-binding-like protein 12 OS=Oryza sativa subsp. japonica GN=SPL12 PE=2 SV=1	--	--	--	--	--	--	--	--	--	--	-	-	-
		score:1	csite:1364	Ⅲ
pfo-miR159a/b	CL5964.Contig1_All	score:2.5	csite:214	Ⅱ	--	--	--	--	gi|359494936|ref|XM_002275810.2|	93.7	2e-16	PREDICTED: Vitis vinifera transcription factor GAMYB-like (LOC100248959), mRNA	sp|Q0JIC2|GAM1_ORYSJ	85.1	2e-17	Transcription factor GAMYB OS=Oryza sativa subsp. japonica GN=GAM1 PE=2 SV=1	--	--	--	--	--	K09422	6e-39	158	vvi:100248959	myb proto-oncogene protein, plant	GO:0009987//cellular process;GO:0050789//regulation of biological process;GO:0009987//cellular process;GO:0050789//regulation of biological process;GO:0009987//cellular process;GO:0050789//regulation of biological process;GO:0009987//cellular process;GO:0050789//regulation of biological process	-	-
		score:2.5	csite:213	Ⅱ
	CL2797.Contig3_All	score:1.5	csite:576	Ⅰ	--	--	--	--	gi|356883085|gb|AC246154.3|	79.8	7e-12	Solanum lycopersicum strain Heinz 1706 chromosome 1 clone hba-17c15 map 1, complete sequence	sp|Q0JIC2|GAM1_ORYSJ	134	2e-31	Transcription factor GAMYB OS=Oryza sativa subsp. japonica GN=GAM1 PE=2 SV=1	--	--	--	--	--	K09422	2e-73	274	vvi:100248959	myb proto-oncogene protein, plant	-	-	-
pfo-miR166a/b	CL16326.Contig12_All	score:3	csite:128	Ⅰ	--	--	--	--	gi|45479745|gb|AY560320.1|	1298	0	Nicotiana sylvestris PHAVOLUTA-like HD-ZIPIII protein mRNA, complete cds	sp|O04291|ATB14_ARATH	1219	0	Homeobox-leucine zipper protein ATHB-14 OS=Arabidopsis thaliana GN=ATHB-14 PE=1 SV=1	--	--	--	--	--	K09338	0	1226	aly:ARALYDRAFT_902559	homeobox-leucine zipper protein	GO:0006355//regulation of transcription, DNA-dependent;GO:0006355//regulation of transcription, DNA-dependent;GO:0006355//regulation of transcription, DNA-dependent;GO:0006355//regulation of transcription, DNA-dependent	GO:0003700//sequence-specific DNA binding transcription factor activity;GO:0043565//sequence-specific DNA binding;GO:0003700//sequence-specific DNA binding transcription factor activity;GO:0043565//sequence-specific DNA binding;GO:0003700//sequence-specific DNA binding transcription factor activity;GO:0043565//sequence-specific DNA binding;GO:0003700//sequence-specific DNA binding transcription f…	GO:0005634//nucleus;GO:0005634//nucleus;GO:0005634//nucleus;GO:0005634//nucleus
	CL16326.Contig5_All	score:3	csite:128	Ⅰ	--	--	--	--	gi|45479745|gb|AY560320.1|	862	0	Nicotiana sylvestris PHAVOLUTA-like HD-ZIPIII protein mRNA, complete cds	sp|O04291|ATB14_ARATH	902	0	Homeobox-leucine zipper protein ATHB-14 OS=Arabidopsis thaliana GN=ATHB-14 PE=1 SV=1	--	--	--	--	--	K09338	0	902	aly:ARALYDRAFT_902559	homeobox-leucine zipper protein	GO:0006355//regulation of transcription, DNA-dependent;GO:0006355//regulation of transcription, DNA-dependent;GO:0006355//regulation of transcription, DNA-dependent;GO:0006355//regulation of transcription, DNA-dependent	GO:0003700//sequence-specific DNA binding transcription factor activity;GO:0043565//sequence-specific DNA binding;GO:0003700//sequence-specific DNA binding transcription factor activity;GO:0043565//sequence-specific DNA binding;GO:0003700//sequence-specific DNA binding transcription factor activity;GO:0043565//sequence-specific DNA binding;GO:0003700//sequence-specific DNA binding transcription f…	GO:0005634//nucleus;GO:0005634//nucleus;GO:0005634//nucleus;GO:0005634//nucleus
	CL16326.Contig13_All	score:3	csite:128	Ⅰ	--	--	--	--	gi|45479745|gb|AY560320.1|	1043	0	Nicotiana sylvestris PHAVOLUTA-like HD-ZIPIII protein mRNA, complete cds	sp|O04291|ATB14_ARATH	1224	0	Homeobox-leucine zipper protein ATHB-14 OS=Arabidopsis thaliana GN=ATHB-14 PE=1 SV=1	--	--	--	--	--	K09338	0	1232	aly:ARALYDRAFT_902559	homeobox-leucine zipper protein	GO:0006355//regulation of transcription, DNA-dependent;GO:0006355//regulation of transcription, DNA-dependent;GO:0006355//regulation of transcription, DNA-dependent;GO:0006355//regulation of transcription, DNA-dependent	GO:0003700//sequence-specific DNA binding transcription factor activity;GO:0043565//sequence-specific DNA binding;GO:0003700//sequence-specific DNA binding transcription factor activity;GO:0043565//sequence-specific DNA binding;GO:0003700//sequence-specific DNA binding transcription factor activity;GO:0043565//sequence-specific DNA binding;GO:0003700//sequence-specific DNA binding transcription f…	GO:0005634//nucleus;GO:0005634//nucleus;GO:0005634//nucleus;GO:0005634//nucleus
	CL16326.Contig7_All	score:3	csite:128	Ⅰ	--	--	--	--	gi|460371487|ref|XM_004231520.1|	856	0	PREDICTED: Solanum lycopersicum homeobox-leucine zipper protein HOX32-like (LOC101268331), mRNA	sp|O04291|ATB14_ARATH	817	0	Homeobox-leucine zipper protein ATHB-14 OS=Arabidopsis thaliana GN=ATHB-14 PE=1 SV=1	--	--	--	--	--	K09338	0	817	aly:ARALYDRAFT_902559	homeobox-leucine zipper protein	GO:0006355//regulation of transcription, DNA-dependent;GO:0006355//regulation of transcription, DNA-dependent;GO:0006355//regulation of transcription, DNA-dependent;GO:0006355//regulation of transcription, DNA-dependent	GO:0003700//sequence-specific DNA binding transcription factor activity;GO:0043565//sequence-specific DNA binding;GO:0003700//sequence-specific DNA binding transcription factor activity;GO:0043565//sequence-specific DNA binding;GO:0003700//sequence-specific DNA binding transcription factor activity;GO:0043565//sequence-specific DNA binding;GO:0003700//sequence-specific DNA binding transcription f…	GO:0005634//nucleus;GO:0005634//nucleus;GO:0005634//nucleus;GO:0005634//nucleus
	CL900.Contig3_All	score:3	csite:1401	Ⅰ	--	--	--	--	gi|359478352|ref|XM_002285140.2|	1308	0	PREDICTED: Vitis vinifera homeobox-leucine zipper protein REVOLUTA-like (LOC100243208), mRNA	sp|Q9SE43|REV_ARATH	1374	0	Homeobox-leucine zipper protein REVOLUTA OS=Arabidopsis thaliana GN=REV PE=1 SV=2	--	--	--	--	--	K09338	0	1374	ath:AT5G60690	homeobox-leucine zipper protein	GO:0048519//negative regulation of biological process;GO:0007155//cell adhesion;GO:0009944//polarity specification of adaxial/abaxial axis;GO:0045010//actin nucleation;GO:0006355//regulation of transcription, DNA-dependent;GO:0010075//regulation of meristem growth;GO:0009855//determination of bilateral symmetry;GO:0010051//xylem and phloem pattern formation;GO:0009965//leaf morphogenesis;GO:00100…	GO:0043565//sequence-specific DNA binding;GO:0008289//lipid binding;GO:0003700//sequence-specific DNA binding transcription factor activity;GO:0043565//sequence-specific DNA binding;GO:0008289//lipid binding;GO:0003700//sequence-specific DNA binding transcription factor activity;GO:0043565//sequence-specific DNA binding;GO:0008289//lipid binding;GO:0003700//sequence-specific DNA binding transcrip…	GO:0005634//nucleus;GO:0005634//nucleus;GO:0005634//nucleus;GO:0005634//nucleus
	CL6057.Contig7_All	score:2.5	csite:1556	Ⅰ	--	--	--	--	gi|225442500|ref|XM_002283967.1|	1641	0	PREDICTED: Vitis vinifera homeobox-leucine zipper protein ATHB-15-like, transcript variant 1 (LOC100260057), mRNA	sp|Q9ZU11|ATB15_ARATH	1422	0	Homeobox-leucine zipper protein ATHB-15 OS=Arabidopsis thaliana GN=ATHB-15 PE=1 SV=1	--	--	--	--	--	K09338	0	1420	aly:ARALYDRAFT_314555	homeobox-leucine zipper protein	GO:0006355//regulation of transcription, DNA-dependent;GO:0006355//regulation of transcription, DNA-dependent;GO:0006355//regulation of transcription, DNA-dependent;GO:0006355//regulation of transcription, DNA-dependent	GO:0003700//sequence-specific DNA binding transcription factor activity;GO:0043565//sequence-specific DNA binding;GO:0003700//sequence-specific DNA binding transcription factor activity;GO:0043565//sequence-specific DNA binding;GO:0003700//sequence-specific DNA binding transcription factor activity;GO:0043565//sequence-specific DNA binding;GO:0003700//sequence-specific DNA binding transcription f…	GO:0005634//nucleus;GO:0005634//nucleus;GO:0005634//nucleus;GO:0005634//nucleus
	CL16326.Contig4_All	score:3	csite:995	Ⅰ	--	--	--	--	gi|460371487|ref|XM_004231520.1|	969	0	PREDICTED: Solanum lycopersicum homeobox-leucine zipper protein HOX32-like (LOC101268331), mRNA	sp|O04291|ATB14_ARATH	976	0	Homeobox-leucine zipper protein ATHB-14 OS=Arabidopsis thaliana GN=ATHB-14 PE=1 SV=1	--	--	--	--	--	K09338	0	984	aly:ARALYDRAFT_902559	homeobox-leucine zipper protein	GO:0009880//embryonic pattern specification;GO:0050826//response to freezing;GO:0007131//reciprocal meiotic recombination;GO:0007155//cell adhesion;GO:0009944//polarity specification of adaxial/abaxial axis;GO:0045010//actin nucleation;GO:0045132//meiotic chromosome segregation;GO:0033044//regulation of chromosome organization;GO:0006355//regulation of transcription, DNA-dependent;GO:0010075//reg…	GO:0043565//sequence-specific DNA binding;GO:0003700//sequence-specific DNA binding transcription factor activity;GO:0043565//sequence-specific DNA binding;GO:0003700//sequence-specific DNA binding transcription factor activity;GO:0043565//sequence-specific DNA binding;GO:0003700//sequence-specific DNA binding transcription factor activity;GO:0043565//sequence-specific DNA binding;GO:0003700//seq…	GO:0005634//nucleus;GO:0005634//nucleus;GO:0005634//nucleus;GO:0005634//nucleus
	CL16326.Contig10_All	score:3	csite:128	Ⅰ	--	--	--	--	gi|45479745|gb|AY560320.1|	1469	0	Nicotiana sylvestris PHAVOLUTA-like HD-ZIPIII protein mRNA, complete cds	sp|O04291|ATB14_ARATH	1327	0	Homeobox-leucine zipper protein ATHB-14 OS=Arabidopsis thaliana GN=ATHB-14 PE=1 SV=1	--	--	--	--	--	K09338	0	1335	aly:ARALYDRAFT_902559	homeobox-leucine zipper protein	GO:0006355//regulation of transcription, DNA-dependent;GO:0006355//regulation of transcription, DNA-dependent;GO:0006355//regulation of transcription, DNA-dependent;GO:0006355//regulation of transcription, DNA-dependent	GO:0003700//sequence-specific DNA binding transcription factor activity;GO:0043565//sequence-specific DNA binding;GO:0003700//sequence-specific DNA binding transcription factor activity;GO:0043565//sequence-specific DNA binding;GO:0003700//sequence-specific DNA binding transcription factor activity;GO:0043565//sequence-specific DNA binding;GO:0003700//sequence-specific DNA binding transcription f…	GO:0005634//nucleus;GO:0005634//nucleus;GO:0005634//nucleus;GO:0005634//nucleus
	CL16326.Contig2_All	score:3	csite:128	Ⅰ	--	--	--	--	gi|45479745|gb|AY560320.1|	1162	0	Nicotiana sylvestris PHAVOLUTA-like HD-ZIPIII protein mRNA, complete cds	sp|O04291|ATB14_ARATH	1306	0	Homeobox-leucine zipper protein ATHB-14 OS=Arabidopsis thaliana GN=ATHB-14 PE=1 SV=1	--	--	--	--	--	K09338	0	1310	aly:ARALYDRAFT_902559	homeobox-leucine zipper protein	GO:0009880//embryonic pattern specification;GO:0050826//response to freezing;GO:0007131//reciprocal meiotic recombination;GO:0007155//cell adhesion;GO:0009944//polarity specification of adaxial/abaxial axis;GO:0045010//actin nucleation;GO:0045132//meiotic chromosome segregation;GO:0033044//regulation of chromosome organization;GO:0006355//regulation of transcription, DNA-dependent;GO:0010075//reg…	GO:0043565//sequence-specific DNA binding;GO:0003700//sequence-specific DNA binding transcription factor activity;GO:0043565//sequence-specific DNA binding;GO:0003700//sequence-specific DNA binding transcription factor activity;GO:0043565//sequence-specific DNA binding;GO:0003700//sequence-specific DNA binding transcription factor activity;GO:0043565//sequence-specific DNA binding;GO:0003700//seq…	GO:0005634//nucleus;GO:0005634//nucleus;GO:0005634//nucleus;GO:0005634//nucleus
	CL16326.Contig3_All	score:3	csite:128	Ⅰ	--	--	--	--	gi|45479745|gb|AY560320.1|	862	0	Nicotiana sylvestris PHAVOLUTA-like HD-ZIPIII protein mRNA, complete cds	sp|O04291|ATB14_ARATH	902	0	Homeobox-leucine zipper protein ATHB-14 OS=Arabidopsis thaliana GN=ATHB-14 PE=1 SV=1	--	--	--	--	--	K09338	0	902	aly:ARALYDRAFT_902559	homeobox-leucine zipper protein	GO:0006355//regulation of transcription, DNA-dependent;GO:0006355//regulation of transcription, DNA-dependent;GO:0006355//regulation of transcription, DNA-dependent;GO:0006355//regulation of transcription, DNA-dependent	GO:0003700//sequence-specific DNA binding transcription factor activity;GO:0043565//sequence-specific DNA binding;GO:0003700//sequence-specific DNA binding transcription factor activity;GO:0043565//sequence-specific DNA binding;GO:0003700//sequence-specific DNA binding transcription factor activity;GO:0043565//sequence-specific DNA binding;GO:0003700//sequence-specific DNA binding transcription f…	GO:0005634//nucleus;GO:0005634//nucleus;GO:0005634//nucleus;GO:0005634//nucleus
	CL16326.Contig9_All	score:3	csite:128	Ⅰ	--	--	--	--	gi|45479745|gb|AY560320.1|	1092	0	Nicotiana sylvestris PHAVOLUTA-like HD-ZIPIII protein mRNA, complete cds	sp|O04291|ATB14_ARATH	991	0	Homeobox-leucine zipper protein ATHB-14 OS=Arabidopsis thaliana GN=ATHB-14 PE=1 SV=1	--	--	--	--	--	K09338	0	999	aly:ARALYDRAFT_902559	homeobox-leucine zipper protein	GO:0009880//embryonic pattern specification;GO:0050826//response to freezing;GO:0007131//reciprocal meiotic recombination;GO:0007155//cell adhesion;GO:0009944//polarity specification of adaxial/abaxial axis;GO:0045010//actin nucleation;GO:0045132//meiotic chromosome segregation;GO:0033044//regulation of chromosome organization;GO:0006355//regulation of transcription, DNA-dependent;GO:0010075//reg…	GO:0043565//sequence-specific DNA binding;GO:0003700//sequence-specific DNA binding transcription factor activity;GO:0043565//sequence-specific DNA binding;GO:0003700//sequence-specific DNA binding transcription factor activity;GO:0043565//sequence-specific DNA binding;GO:0003700//sequence-specific DNA binding transcription factor activity;GO:0043565//sequence-specific DNA binding;GO:0003700//seq…	GO:0005634//nucleus;GO:0005634//nucleus;GO:0005634//nucleus;GO:0005634//nucleus
	CL16326.Contig1_All	score:3	csite:128	Ⅰ	--	--	--	--	gi|45479745|gb|AY560320.1|	1092	0	Nicotiana sylvestris PHAVOLUTA-like HD-ZIPIII protein mRNA, complete cds	sp|O04291|ATB14_ARATH	991	0	Homeobox-leucine zipper protein ATHB-14 OS=Arabidopsis thaliana GN=ATHB-14 PE=1 SV=1	--	--	--	--	--	K09338	0	999	aly:ARALYDRAFT_902559	homeobox-leucine zipper protein	GO:0009880//embryonic pattern specification;GO:0050826//response to freezing;GO:0007131//reciprocal meiotic recombination;GO:0007155//cell adhesion;GO:0009944//polarity specification of adaxial/abaxial axis;GO:0045010//actin nucleation;GO:0045132//meiotic chromosome segregation;GO:0033044//regulation of chromosome organization;GO:0006355//regulation of transcription, DNA-dependent;GO:0010075//reg…	GO:0043565//sequence-specific DNA binding;GO:0003700//sequence-specific DNA binding transcription factor activity;GO:0043565//sequence-specific DNA binding;GO:0003700//sequence-specific DNA binding transcription factor activity;GO:0043565//sequence-specific DNA binding;GO:0003700//sequence-specific DNA binding transcription factor activity;GO:0043565//sequence-specific DNA binding;GO:0003700//seq…	GO:0005634//nucleus;GO:0005634//nucleus;GO:0005634//nucleus;GO:0005634//nucleus
	CL16326.Contig6_All	score:3	csite:583	Ⅰ	--	--	--	--	gi|45479745|gb|AY560320.1|	1469	0	Nicotiana sylvestris PHAVOLUTA-like HD-ZIPIII protein mRNA, complete cds	sp|O04291|ATB14_ARATH	1331	0	Homeobox-leucine zipper protein ATHB-14 OS=Arabidopsis thaliana GN=ATHB-14 PE=1 SV=1	--	--	--	--	--	K09338	0	1339	aly:ARALYDRAFT_902559	homeobox-leucine zipper protein	GO:0006355//regulation of transcription, DNA-dependent;GO:0006355//regulation of transcription, DNA-dependent;GO:0006355//regulation of transcription, DNA-dependent;GO:0006355//regulation of transcription, DNA-dependent	GO:0003700//sequence-specific DNA binding transcription factor activity;GO:0043565//sequence-specific DNA binding;GO:0003700//sequence-specific DNA binding transcription factor activity;GO:0043565//sequence-specific DNA binding;GO:0003700//sequence-specific DNA binding transcription factor activity;GO:0043565//sequence-specific DNA binding;GO:0003700//sequence-specific DNA binding transcription f…	GO:0005634//nucleus;GO:0005634//nucleus;GO:0005634//nucleus;GO:0005634//nucleus
	CL16326.Contig8_All	score:3	csite:128	Ⅰ	--	--	--	--	gi|460371487|ref|XM_004231520.1|	517	1e-143	PREDICTED: Solanum lycopersicum homeobox-leucine zipper protein HOX32-like (LOC101268331), mRNA	sp|O04291|ATB14_ARATH	566	0	Homeobox-leucine zipper protein ATHB-14 OS=Arabidopsis thaliana GN=ATHB-14 PE=1 SV=1	--	--	--	--	--	K09338	0	565	aly:ARALYDRAFT_902559	homeobox-leucine zipper protein	GO:0009880//embryonic pattern specification;GO:0050826//response to freezing;GO:0007131//reciprocal meiotic recombination;GO:0007155//cell adhesion;GO:0009944//polarity specification of adaxial/abaxial axis;GO:0045010//actin nucleation;GO:0045132//meiotic chromosome segregation;GO:0033044//regulation of chromosome organization;GO:0006355//regulation of transcription, DNA-dependent;GO:0010075//reg…	GO:0043565//sequence-specific DNA binding;GO:0003700//sequence-specific DNA binding transcription factor activity;GO:0043565//sequence-specific DNA binding;GO:0003700//sequence-specific DNA binding transcription factor activity;GO:0043565//sequence-specific DNA binding;GO:0003700//sequence-specific DNA binding transcription factor activity;GO:0043565//sequence-specific DNA binding;GO:0003700//seq…	GO:0005634//nucleus;GO:0005634//nucleus;GO:0005634//nucleus;GO:0005634//nucleus
	CL16326.Contig11_All	score:3	csite:128	Ⅰ	--	--	--	--	gi|460371487|ref|XM_004231520.1|	856	0	PREDICTED: Solanum lycopersicum homeobox-leucine zipper protein HOX32-like (LOC101268331), mRNA	sp|O04291|ATB14_ARATH	817	0	Homeobox-leucine zipper protein ATHB-14 OS=Arabidopsis thaliana GN=ATHB-14 PE=1 SV=1	--	--	--	--	--	K09338	0	817	aly:ARALYDRAFT_902559	homeobox-leucine zipper protein	GO:0006355//regulation of transcription, DNA-dependent;GO:0006355//regulation of transcription, DNA-dependent;GO:0006355//regulation of transcription, DNA-dependent;GO:0006355//regulation of transcription, DNA-dependent	GO:0003700//sequence-specific DNA binding transcription factor activity;GO:0043565//sequence-specific DNA binding;GO:0003700//sequence-specific DNA binding transcription factor activity;GO:0043565//sequence-specific DNA binding;GO:0003700//sequence-specific DNA binding transcription factor activity;GO:0043565//sequence-specific DNA binding;GO:0003700//sequence-specific DNA binding transcription f…	GO:0005634//nucleus;GO:0005634//nucleus;GO:0005634//nucleus;GO:0005634//nucleus
pfo-miR167a/b	CL1879.Contig1_All	score:4	csite:159	Ⅱ	--	--	--	--	gi|381149270|gb|JN835423.1|	299	2e-78	Nicotiana tabacum auxin response factor 8 mRNA, complete cds	sp|Q0J951|ARFL_ORYSJ	157	3e-39	Auxin response factor 12 OS=Oryza sativa subsp. japonica GN=ARF12 PE=2 SV=1	--	--	--	--	--	K14486	6e-25	111	ath:AT5G20730	auxin response factor	GO:0006355//regulation of transcription, DNA-dependent;GO:0009734//auxin mediated signaling pathway;GO:0006355//regulation of transcription, DNA-dependent;GO:0009734//auxin mediated signaling pathway	GO:0003677//DNA binding;GO:0046983//protein dimerization activity;GO:0003677//DNA binding;GO:0046983//protein dimerization activity	GO:0005634//nucleus;GO:0005634//nucleus
		score:4	csite:158	Ⅱ
	CL1879.Contig3_All	score:4	csite:1133	Ⅱ	--	--	--	--	gi|460371619|ref|XM_004231585.1|	353	4e-94	PREDICTED: Solanum lycopersicum auxin response factor 8 (ARF8), mRNA	sp|Q9FGV1|ARFH_ARATH	382	5e-106	Auxin response factor 8 OS=Arabidopsis thaliana GN=ARF8 PE=2 SV=2	--	--	--	--	--	K14486	5e-30	130	ath:AT5G20730	auxin response factor	GO:0044699;GO:0009733//response to auxin stimulus;GO:0050794//regulation of cellular process;GO:0006351//transcription, DNA-dependent;GO:0044699;GO:0009733//response to auxin stimulus;GO:0050794//regulation of cellular process;GO:0006351//transcription, DNA-dependent	GO:0005488//binding;GO:0005488//binding	-
		score:4	csite:1132	Ⅱ
pfo-miR169a	CL992.Contig8_All	score:3.5	csite:294	Ⅱ	--	--	--	--	gi|118480584|gb|DQ923118.2|	571	1e-160	Nicotiana tabacum cytosolic NADP-malic enzyme mRNA, complete cds	sp|P51615|MAOX_VITVI	576	8e-165	NADP-dependent malic enzyme OS=Vitis vinifera PE=2 SV=1	STM1566	38.55	332	191	5	K00029	2e-164	577	vvi:100233140	malate dehydrogenase (oxaloacetate-decarboxylating)(NADP+) [EC:1.1.1.40]	GO:0051260//protein homooligomerization;GO:0006108//malate metabolic process;GO:0055114//oxidation-reduction process;GO:0051260//protein homooligomerization;GO:0006108//malate metabolic process;GO:0055114//oxidation-reduction process;GO:0051260//protein homooligomerization;GO:0006108//malate metabolic process;GO:0055114//oxidation-reduction process;GO:0051260//protein homooligomerization;GO:00061…	GO:0046872//metal ion binding;GO:0051287//NAD binding;GO:0016619//malate dehydrogenase (oxaloacetate-decarboxylating) activity;GO:0046872//metal ion binding;GO:0051287//NAD binding;GO:0016619//malate dehydrogenase (oxaloacetate-decarboxylating) activity;GO:0046872//metal ion binding;GO:0051287//NAD binding;GO:0016619//malate dehydrogenase (oxaloacetate-decarboxylating) activity;GO:0046872//metal …	-
		score:3.5	csite:295	Ⅲ
		score:3.5	csite:302	Ⅲ
		score:3.5	csite:296	Ⅲ
	CL992.Contig10_All	score:4	csite:293	Ⅱ	--	--	--	--	gi|118480584|gb|DQ923118.2|	618	1e-174	Nicotiana tabacum cytosolic NADP-malic enzyme mRNA, complete cds	sp|P51615|MAOX_VITVI	576	8e-165	NADP-dependent malic enzyme OS=Vitis vinifera PE=2 SV=1	YPO1511	41.98	324	179	4	K00029	2e-164	577	vvi:100233140	malate dehydrogenase (oxaloacetate-decarboxylating)(NADP+) [EC:1.1.1.40]	GO:0051260//protein homooligomerization;GO:0006108//malate metabolic process;GO:0055114//oxidation-reduction process;GO:0051260//protein homooligomerization;GO:0006108//malate metabolic process;GO:0055114//oxidation-reduction process;GO:0051260//protein homooligomerization;GO:0006108//malate metabolic process;GO:0055114//oxidation-reduction process;GO:0051260//protein homooligomerization;GO:00061…	GO:0046872//metal ion binding;GO:0051287//NAD binding;GO:0016619//malate dehydrogenase (oxaloacetate-decarboxylating) activity;GO:0046872//metal ion binding;GO:0051287//NAD binding;GO:0016619//malate dehydrogenase (oxaloacetate-decarboxylating) activity;GO:0046872//metal ion binding;GO:0051287//NAD binding;GO:0016619//malate dehydrogenase (oxaloacetate-decarboxylating) activity;GO:0046872//metal …	-
		score:4	csite:294	Ⅲ
		score:4	csite:301	Ⅲ
		score:4	csite:295	Ⅲ
pfo-miR396a	CL446.Contig19_All	score:4	csite:1059	Ⅰ	--	--	--	--	gi|356503118|ref|XM_003520311.1|	105	2e-19	PREDICTED: Glycine max MLO-like protein 1-like (LOC100811793), mRNA	sp|O49621|MLO1_ARATH	370	9e-168	MLO-like protein 1 OS=Arabidopsis thaliana GN=MLO1 PE=1 SV=1	--	--	--	--	--	K08472	2e-167	370	ath:AT4G02600	mlo protein	GO:0006952//defense response;GO:0008219//cell death	GO:0005516//calmodulin binding	GO:0005886//plasma membrane
	CL446.Contig27_All	score:4	csite:1059	Ⅲ	--	--	--	--	gi|460398479|ref|XM_004244739.1|	125	2e-25	PREDICTED: Solanum lycopersicum MLO-like protein 1-like (LOC101261346), mRNA	sp|O80580|MLO15_ARATH	350	2e-154	MLO-like protein 15 OS=Arabidopsis thaliana GN=MLO15 PE=2 SV=1	--	--	--	--	--	K08472	8e-162	367	osa:4324900	mlo protein	GO:0050896//response to stimulus	-	GO:0016020//membrane;GO:0016023//cytoplasmic membrane-bounded vesicle
	CL446.Contig6_All	score:4	csite:1206	Ⅲ	--	--	--	--	gi|193878343|gb|EU812236.1|	143	1e-30	Vitis vinifera MLO-like protein 7 (MLO7) mRNA, complete cds	sp|O49621|MLO1_ARATH	259	7e-88	MLO-like protein 1 OS=Arabidopsis thaliana GN=MLO1 PE=1 SV=1	--	--	--	--	--	K08472	1e-155	249	osa:4324900	mlo protein	GO:0006952//defense response;GO:0008219//cell death;GO:0009607//response to biotic stimulus	GO:0005516//calmodulin binding	GO:0016023//cytoplasmic membrane-bounded vesicle;GO:0016021//integral to membrane
	CL446.Contig28_All	score:4	csite:652	Ⅰ	--	--	--	--	gi|356503118|ref|XM_003520311.1|	105	1e-19	PREDICTED: Glycine max MLO-like protein 1-like (LOC100811793), mRNA	sp|O80580|MLO15_ARATH	228	1e-89	MLO-like protein 15 OS=Arabidopsis thaliana GN=MLO15 PE=2 SV=1	--	--	--	--	--	K08472	1e-94	242	osa:4324900	mlo protein	GO:0006952//defense response;GO:0008219//cell death;GO:0009607//response to biotic stimulus	GO:0005516//calmodulin binding	GO:0016023//cytoplasmic membrane-bounded vesicle;GO:0016021//integral to membrane
	CL446.Contig56_All	score:4	csite:1215	Ⅰ	--	--	--	--	gi|356503118|ref|XM_003520311.1|	105	1e-19	PREDICTED: Glycine max MLO-like protein 1-like (LOC100811793), mRNA	sp|O49621|MLO1_ARATH	213	1e-73	MLO-like protein 1 OS=Arabidopsis thaliana GN=MLO1 PE=1 SV=1	--	--	--	--	--	K08472	3e-95	202	osa:4324900	mlo protein	GO:0050896//response to stimulus	-	GO:0016020//membrane;GO:0016023//cytoplasmic membrane-bounded vesicle
	Unigene9195_All	score:4	csite:2647	Ⅰ	--	--	--	--	gi|460407826|ref|XM_004249303.1|	145	3e-31	PREDICTED: Solanum lycopersicum protein TRANSPARENT TESTA 12-like (LOC101257226), mRNA	sp|Q9LYT3|TT12_ARATH	310	2e-84	Protein TRANSPARENT TESTA 12 OS=Arabidopsis thaliana GN=TT12 PE=2 SV=1	SPCC4B3.13	25.63	398	287	7	K03327	3e-169	594	vvi:100251800	multidrug resistance protein, MATE family	GO:0006855//drug transmembrane transport	GO:0015297//antiporter activity;GO:0015238//drug transmembrane transporter activity	GO:0016020//membrane
	CL446.Contig23_All	score:4	csite:1138	Ⅰ	--	--	--	--	gi|193878343|gb|EU812236.1|	151	3e-33	Vitis vinifera MLO-like protein 7 (MLO7) mRNA, complete cds	sp|O49621|MLO1_ARATH	286	3e-77	MLO-like protein 1 OS=Arabidopsis thaliana GN=MLO1 PE=1 SV=1	--	--	--	--	--	K08472	2e-136	277	osa:4324900	mlo protein	GO:0050896//response to stimulus	-	GO:0016020//membrane;GO:0016023//cytoplasmic membrane-bounded vesicle
	CL446.Contig51_All	score:4	csite:1136	Ⅰ	--	--	--	--	gi|356503118|ref|XM_003520311.1|	105	2e-19	PREDICTED: Glycine max MLO-like protein 1-like (LOC100811793), mRNA	sp|O49621|MLO1_ARATH	216	1e-140	MLO-like protein 1 OS=Arabidopsis thaliana GN=MLO1 PE=1 SV=1	--	--	--	--	--	K08472	4e-140	216	ath:AT4G02600	mlo protein	GO:0006952//defense response;GO:0008219//cell death	GO:0005516//calmodulin binding	GO:0005886//plasma membrane
	CL446.Contig45_All	score:4	csite:1239	Ⅰ	--	--	--	--	gi|356503118|ref|XM_003520311.1|	105	1e-19	PREDICTED: Glycine max MLO-like protein 1-like (LOC100811793), mRNA	sp|O49621|MLO1_ARATH	213	2e-96	MLO-like protein 1 OS=Arabidopsis thaliana GN=MLO1 PE=1 SV=1	--	--	--	--	--	K08472	6e-96	213	ath:AT4G02600	mlo protein	GO:0006952//defense response;GO:0008219//cell death	GO:0005516//calmodulin binding	GO:0005886//plasma membrane
	CL446.Contig90_All	score:4	csite:1138	Ⅲ	--	--	--	--	gi|193878343|gb|EU812236.1|	170	4e-39	Vitis vinifera MLO-like protein 7 (MLO7) mRNA, complete cds	sp|Q9FKY5|MLO10_ARATH	202	3e-94	MLO-like protein 10 OS=Arabidopsis thaliana GN=MLO10 PE=2 SV=1	--	--	--	--	--	K08472	2e-165	327	osa:4324900	mlo protein	GO:0006952//defense response;GO:0008219//cell death;GO:0009607//response to biotic stimulus	GO:0005516//calmodulin binding	GO:0016023//cytoplasmic membrane-bounded vesicle;GO:0016021//integral to membrane
	CL186.Contig2_All	score:2.5	csite:1548	Ⅰ	--	--	--	--	gi|356572332|ref|XM_003554275.1|	319	7e-84	PREDICTED: Glycine max hypersensitive-induced response protein 1-like (LOC100779369), mRNA	sp|Q9FM19|HIR1_ARATH	307	2e-83	Hypersensitive-induced response protein 1 OS=Arabidopsis thaliana GN=HIR1 PE=1 SV=1	SP2156	48.28	174	90	1	--	--	--	--	--	-	-	GO:0005773//vacuole;GO:0009507//chloroplast;GO:0005886//plasma membrane
	CL446.Contig9_All	score:4	csite:1083	Ⅲ	--	--	--	--	gi|193878343|gb|EU812236.1|	174	3e-40	Vitis vinifera MLO-like protein 7 (MLO7) mRNA, complete cds	sp|O49621|MLO1_ARATH	416	3e-173	MLO-like protein 1 OS=Arabidopsis thaliana GN=MLO1 PE=1 SV=1	--	--	--	--	--	K08472	9e-173	416	ath:AT4G02600	mlo protein	GO:0006952//defense response;GO:0008219//cell death;GO:0009607//response to biotic stimulus	GO:0005516//calmodulin binding	GO:0016021//integral to membrane;GO:0005886//plasma membrane
	CL446.Contig8_All	score:4	csite:1195	Ⅲ	--	--	--	--	gi|193878343|gb|EU812236.1|	174	3e-40	Vitis vinifera MLO-like protein 7 (MLO7) mRNA, complete cds	sp|O49621|MLO1_ARATH	379	4e-168	MLO-like protein 1 OS=Arabidopsis thaliana GN=MLO1 PE=1 SV=1	--	--	--	--	--	K08472	1e-167	379	ath:AT4G02600	mlo protein	GO:0006952//defense response;GO:0008219//cell death;GO:0009607//response to biotic stimulus	GO:0005516//calmodulin binding	GO:0016021//integral to membrane;GO:0005886//plasma membrane
	CL446.Contig46_All	score:4	csite:1162	Ⅰ	--	--	--	--	gi|193878343|gb|EU812236.1|	163	9e-37	Vitis vinifera MLO-like protein 7 (MLO7) mRNA, complete cds	sp|O49621|MLO1_ARATH	298	8e-161	MLO-like protein 1 OS=Arabidopsis thaliana GN=MLO1 PE=1 SV=1	--	--	--	--	--	K08472	2e-160	298	ath:AT4G02600	mlo protein	GO:0006952//defense response;GO:0008219//cell death;GO:0009607//response to biotic stimulus	GO:0005516//calmodulin binding	GO:0016021//integral to membrane;GO:0005886//plasma membrane
	CL446.Contig52_All	score:4	csite:1239	Ⅰ	--	--	--	--	gi|193878343|gb|EU812236.1|	163	8e-37	Vitis vinifera MLO-like protein 7 (MLO7) mRNA, complete cds	sp|O49621|MLO1_ARATH	298	3e-144	MLO-like protein 1 OS=Arabidopsis thaliana GN=MLO1 PE=1 SV=1	--	--	--	--	--	K08472	8e-144	298	ath:AT4G02600	mlo protein	GO:0006952//defense response;GO:0008219//cell death;GO:0009607//response to biotic stimulus	GO:0005516//calmodulin binding	GO:0016021//integral to membrane;GO:0005886//plasma membrane
	CL446.Contig72_All	score:4	csite:1059	Ⅰ	--	--	--	--	gi|193878343|gb|EU812236.1|	151	3e-33	Vitis vinifera MLO-like protein 7 (MLO7) mRNA, complete cds	sp|O80580|MLO15_ARATH	378	1e-153	MLO-like protein 15 OS=Arabidopsis thaliana GN=MLO15 PE=2 SV=1	--	--	--	--	--	K08472	9e-161	394	osa:4324900	mlo protein	GO:0050896//response to stimulus	-	GO:0016020//membrane
	CL446.Contig48_All	score:4	csite:1138	Ⅰ	--	--	--	--	gi|193878343|gb|EU812236.1|	151	3e-33	Vitis vinifera MLO-like protein 7 (MLO7) mRNA, complete cds	sp|O80961|MLO12_ARATH	172	2e-82	MLO-like protein 12 OS=Arabidopsis thaliana GN=MLO12 PE=2 SV=2	--	--	--	--	--	K08472	9e-155	277	osa:4324900	mlo protein	GO:0006952//defense response;GO:0008219//cell death;GO:0009607//response to biotic stimulus	GO:0005516//calmodulin binding	GO:0016023//cytoplasmic membrane-bounded vesicle;GO:0016021//integral to membrane
	CL446.Contig61_All	score:4	csite:1250	Ⅲ	--	--	--	--	gi|193878343|gb|EU812236.1|	170	4e-39	Vitis vinifera MLO-like protein 7 (MLO7) mRNA, complete cds	sp|O49621|MLO1_ARATH	340	3e-93	MLO-like protein 1 OS=Arabidopsis thaliana GN=MLO1 PE=1 SV=1	--	--	--	--	--	K08472	1e-160	327	osa:4324900	mlo protein	GO:0006952//defense response;GO:0008219//cell death;GO:0009607//response to biotic stimulus	GO:0005516//calmodulin binding	GO:0016023//cytoplasmic membrane-bounded vesicle;GO:0016021//integral to membrane
	CL446.Contig70_All	score:4	csite:1059	Ⅰ	--	--	--	--	gi|356503118|ref|XM_003520311.1|	105	2e-19	PREDICTED: Glycine max MLO-like protein 1-like (LOC100811793), mRNA	sp|O80580|MLO15_ARATH	350	1e-148	MLO-like protein 15 OS=Arabidopsis thaliana GN=MLO15 PE=2 SV=1	--	--	--	--	--	K08472	4e-156	367	osa:4324900	mlo protein	GO:0050896//response to stimulus	-	GO:0016020//membrane;GO:0016023//cytoplasmic membrane-bounded vesicle
	CL446.Contig38_All	score:4	csite:1138	Ⅲ	--	--	--	--	gi|460398479|ref|XM_004244739.1|	125	2e-25	PREDICTED: Solanum lycopersicum MLO-like protein 1-like (LOC101261346), mRNA	sp|Q9FKY5|MLO10_ARATH	163	6e-90	MLO-like protein 10 OS=Arabidopsis thaliana GN=MLO10 PE=2 SV=1	--	--	--	--	--	K08472	7e-161	277	osa:4324900	mlo protein	GO:0050896//response to stimulus	-	GO:0016020//membrane;GO:0016023//cytoplasmic membrane-bounded vesicle
	CL446.Contig63_All	score:4	csite:1162	Ⅲ	--	--	--	--	gi|193878343|gb|EU812236.1|	182	1e-42	Vitis vinifera MLO-like protein 7 (MLO7) mRNA, complete cds	sp|O49621|MLO1_ARATH	379	8e-172	MLO-like protein 1 OS=Arabidopsis thaliana GN=MLO1 PE=1 SV=1	--	--	--	--	--	K08472	2e-171	379	ath:AT4G02600	mlo protein	GO:0006952//defense response;GO:0008219//cell death;GO:0009607//response to biotic stimulus	GO:0005516//calmodulin binding	GO:0016021//integral to membrane;GO:0005886//plasma membrane
	CL446.Contig22_All	score:4	csite:1059	Ⅰ	--	--	--	--	gi|356503118|ref|XM_003520311.1|	105	2e-19	PREDICTED: Glycine max MLO-like protein 1-like (LOC100811793), mRNA	sp|O80580|MLO15_ARATH	350	3e-128	MLO-like protein 15 OS=Arabidopsis thaliana GN=MLO15 PE=2 SV=1	--	--	--	--	--	K08472	5e-133	367	osa:4324900	mlo protein	GO:0050896//response to stimulus	-	GO:0016020//membrane
	CL446.Contig81_All	score:4	csite:1327	Ⅰ	--	--	--	--	gi|193878343|gb|EU812236.1|	151	3e-33	Vitis vinifera MLO-like protein 7 (MLO7) mRNA, complete cds	sp|O49621|MLO1_ARATH	259	3e-69	MLO-like protein 1 OS=Arabidopsis thaliana GN=MLO1 PE=1 SV=1	--	--	--	--	--	K08472	4e-134	249	osa:4324900	mlo protein	GO:0006952//defense response;GO:0008219//cell death;GO:0009607//response to biotic stimulus	GO:0005516//calmodulin binding	GO:0016023//cytoplasmic membrane-bounded vesicle;GO:0016021//integral to membrane
	CL446.Contig26_All	score:4	csite:1136	Ⅰ	--	--	--	--	gi|193878343|gb|EU812236.1|	151	3e-33	Vitis vinifera MLO-like protein 7 (MLO7) mRNA, complete cds	sp|O80580|MLO15_ARATH	207	1e-126	MLO-like protein 15 OS=Arabidopsis thaliana GN=MLO15 PE=2 SV=1	--	--	--	--	--	K08472	1e-132	208	osa:4324900	mlo protein	GO:0050896//response to stimulus	-	GO:0016020//membrane;GO:0016023//cytoplasmic membrane-bounded vesicle
	CL446.Contig7_All	score:4	csite:1094	Ⅲ	--	--	--	--	gi|193878343|gb|EU812236.1|	143	1e-30	Vitis vinifera MLO-like protein 7 (MLO7) mRNA, complete cds	sp|O49621|MLO1_ARATH	259	6e-88	MLO-like protein 1 OS=Arabidopsis thaliana GN=MLO1 PE=1 SV=1	--	--	--	--	--	K08472	2e-160	277	osa:4324900	mlo protein	GO:0006952//defense response;GO:0008219//cell death;GO:0009607//response to biotic stimulus	GO:0005516//calmodulin binding	GO:0016023//cytoplasmic membrane-bounded vesicle;GO:0016021//integral to membrane
	CL446.Contig24_All	score:4	csite:1136	Ⅰ	--	--	--	--	gi|356503118|ref|XM_003520311.1|	105	1e-19	PREDICTED: Glycine max MLO-like protein 1-like (LOC100811793), mRNA	sp|O80580|MLO15_ARATH	207	7e-122	MLO-like protein 15 OS=Arabidopsis thaliana GN=MLO15 PE=2 SV=1	--	--	--	--	--	K08472	3e-128	208	osa:4324900	mlo protein	GO:0050896//response to stimulus	-	GO:0016020//membrane;GO:0016023//cytoplasmic membrane-bounded vesicle
	CL446.Contig59_All	score:4	csite:721	Ⅰ	--	--	--	--	gi|193878343|gb|EU812236.1|	159	2e-35	Vitis vinifera MLO-like protein 7 (MLO7) mRNA, complete cds	sp|O49621|MLO1_ARATH	290	4e-78	MLO-like protein 1 OS=Arabidopsis thaliana GN=MLO1 PE=1 SV=1	--	--	--	--	--	K08472	9e-134	283	osa:4324900	mlo protein	GO:0006952//defense response;GO:0008219//cell death;GO:0009607//response to biotic stimulus	GO:0005516//calmodulin binding	GO:0016023//cytoplasmic membrane-bounded vesicle;GO:0016021//integral to membrane
	CL446.Contig15_All	score:4	csite:1059	Ⅰ	--	--	--	--	gi|356503118|ref|XM_003520311.1|	105	2e-19	PREDICTED: Glycine max MLO-like protein 1-like (LOC100811793), mRNA	sp|O49621|MLO1_ARATH	370	2e-162	MLO-like protein 1 OS=Arabidopsis thaliana GN=MLO1 PE=1 SV=1	--	--	--	--	--	K08472	5e-162	370	ath:AT4G02600	mlo protein	GO:0006952//defense response;GO:0008219//cell death	GO:0005516//calmodulin binding	GO:0016023//cytoplasmic membrane-bounded vesicle;GO:0005886//plasma membrane
	CL446.Contig33_All	score:4	csite:1059	Ⅲ	--	--	--	--	gi|193878343|gb|EU812236.1|	163	1e-36	Vitis vinifera MLO-like protein 7 (MLO7) mRNA, complete cds	sp|O49621|MLO1_ARATH	606	2e-173	MLO-like protein 1 OS=Arabidopsis thaliana GN=MLO1 PE=1 SV=1	--	--	--	--	--	K08472	5e-173	606	ath:AT4G02600	mlo protein	GO:0006952//defense response;GO:0008219//cell death	GO:0005516//calmodulin binding	GO:0005886//plasma membrane
	CL446.Contig67_All	score:4	csite:1162	Ⅰ	--	--	--	--	gi|356503118|ref|XM_003520311.1|	105	1e-19	PREDICTED: Glycine max MLO-like protein 1-like (LOC100811793), mRNA	sp|O49621|MLO1_ARATH	245	1e-99	MLO-like protein 1 OS=Arabidopsis thaliana GN=MLO1 PE=1 SV=1	--	--	--	--	--	K08472	3e-99	245	ath:AT4G02600	mlo protein	GO:0050896//response to stimulus	-	GO:0016020//membrane
	CL446.Contig53_All	score:4	csite:1215	Ⅰ	--	--	--	--	gi|193878343|gb|EU812236.1|	170	3e-39	Vitis vinifera MLO-like protein 7 (MLO7) mRNA, complete cds	sp|Q94KB2|MLO13_ARATH	392	3e-109	MLO-like protein 13 OS=Arabidopsis thaliana GN=MLO13 PE=2 SV=1	--	--	--	--	--	K08472	5e-161	324	osa:4324900	mlo protein	GO:0006952//defense response;GO:0008219//cell death;GO:0009607//response to biotic stimulus	GO:0005516//calmodulin binding	GO:0016023//cytoplasmic membrane-bounded vesicle;GO:0016021//integral to membrane
	CL446.Contig39_All	score:4	csite:1250	Ⅰ	--	--	--	--	gi|193878343|gb|EU812236.1|	151	3e-33	Vitis vinifera MLO-like protein 7 (MLO7) mRNA, complete cds	sp|O49621|MLO1_ARATH	259	3e-82	MLO-like protein 1 OS=Arabidopsis thaliana GN=MLO1 PE=1 SV=1	--	--	--	--	--	K08472	4e-150	249	osa:4324900	mlo protein	GO:0006952//defense response;GO:0008219//cell death;GO:0009607//response to biotic stimulus	GO:0005516//calmodulin binding	GO:0016023//cytoplasmic membrane-bounded vesicle;GO:0016021//integral to membrane
	CL446.Contig80_All	score:4	csite:729	Ⅰ	--	--	--	--	gi|356503118|ref|XM_003520311.1|	105	8e-20	PREDICTED: Glycine max MLO-like protein 1-like (LOC100811793), mRNA	sp|O49621|MLO1_ARATH	163	3e-63	MLO-like protein 1 OS=Arabidopsis thaliana GN=MLO1 PE=1 SV=1	--	--	--	--	--	K08472	5e-64	168	osa:4324900	mlo protein	GO:0006952//defense response;GO:0008219//cell death;GO:0009607//response to biotic stimulus	GO:0005516//calmodulin binding	GO:0016023//cytoplasmic membrane-bounded vesicle;GO:0016021//integral to membrane
	Unigene18635_All	score:4	csite:76	Ⅰ	--	--	--	--	--	--	--	--	sp|Q9XIA7|TOM6_ARATH	78.6	8e-16	Mitochondrial import receptor subunit TOM6 homolog OS=Arabidopsis thaliana GN=TOM6 PE=1 SV=1	--	--	--	--	--	--	--	--	--	--	-	-	GO:0005739//mitochondrion
	CL446.Contig29_All	score:4	csite:652	Ⅰ	--	--	--	--	gi|193878343|gb|EU812236.1|	163	5e-37	Vitis vinifera MLO-like protein 7 (MLO7) mRNA, complete cds	sp|O49621|MLO1_ARATH	378	3e-109	MLO-like protein 1 OS=Arabidopsis thaliana GN=MLO1 PE=1 SV=1	--	--	--	--	--	K08472	7e-109	378	ath:AT4G02600	mlo protein	GO:0006952//defense response;GO:0008219//cell death;GO:0009607//response to biotic stimulus	GO:0005516//calmodulin binding	GO:0016021//integral to membrane;GO:0005886//plasma membrane
	CL446.Contig62_All	score:4	csite:1059	Ⅲ	--	--	--	--	gi|460398479|ref|XM_004244739.1|	125	2e-25	PREDICTED: Solanum lycopersicum MLO-like protein 1-like (LOC101261346), mRNA	sp|O49621|MLO1_ARATH	370	2e-173	MLO-like protein 1 OS=Arabidopsis thaliana GN=MLO1 PE=1 SV=1	--	--	--	--	--	K08472	5e-173	370	ath:AT4G02600	mlo protein	GO:0006952//defense response;GO:0008219//cell death	GO:0005516//calmodulin binding	GO:0005886//plasma membrane
	CL446.Contig82_All	score:4	csite:652	Ⅰ	--	--	--	--	gi|193878343|gb|EU812236.1|	151	2e-33	Vitis vinifera MLO-like protein 7 (MLO7) mRNA, complete cds	sp|O80580|MLO15_ARATH	256	9e-103	MLO-like protein 15 OS=Arabidopsis thaliana GN=MLO15 PE=2 SV=1	--	--	--	--	--	K08472	2e-102	256	ath:AT2G44110	mlo protein	GO:0006952//defense response;GO:0008219//cell death;GO:0009607//response to biotic stimulus	GO:0005516//calmodulin binding	GO:0016021//integral to membrane
	CL14828.Contig1_All	score:4	csite:625	Ⅰ	--	--	--	--	--	--	--	--	sp|P51108|DFRA_MAIZE	88.2	5e-18	Dihydroflavonol-4-reductase OS=Zea mays GN=A1 PE=3 SV=1	--	--	--	--	--	K13082	1e-15	81.6	sbi:SORBI_03g028880	bifunctional dihydroflavonol 4-reductase/flavanone 4-reductase [EC:1.1.1.219 1.1.1.234]	-	-	-
	CL446.Contig84_All	score:4	csite:1056	Ⅲ	--	--	--	--	gi|193878343|gb|EU812236.1|	163	1e-36	Vitis vinifera MLO-like protein 7 (MLO7) mRNA, complete cds	sp|O49621|MLO1_ARATH	538	1e-166	MLO-like protein 1 OS=Arabidopsis thaliana GN=MLO1 PE=1 SV=1	--	--	--	--	--	K08472	4e-166	538	ath:AT4G02600	mlo protein	GO:0006952//defense response;GO:0008219//cell death;GO:0009607//response to biotic stimulus	GO:0005516//calmodulin binding	GO:0016021//integral to membrane;GO:0005886//plasma membrane
	CL446.Contig17_All	score:4	csite:1136	Ⅰ	--	--	--	--	gi|356503118|ref|XM_003520311.1|	105	2e-19	PREDICTED: Glycine max MLO-like protein 1-like (LOC100811793), mRNA	sp|O49621|MLO1_ARATH	216	7e-146	MLO-like protein 1 OS=Arabidopsis thaliana GN=MLO1 PE=1 SV=1	--	--	--	--	--	K08472	2e-145	216	ath:AT4G02600	mlo protein	GO:0006952//defense response;GO:0008219//cell death	GO:0005516//calmodulin binding	GO:0005886//plasma membrane
	CL446.Contig60_All	score:4	csite:652	Ⅰ	--	--	--	--	gi|356503118|ref|XM_003520311.1|	105	1e-19	PREDICTED: Glycine max MLO-like protein 1-like (LOC100811793), mRNA	sp|O49621|MLO1_ARATH	238	3e-100	MLO-like protein 1 OS=Arabidopsis thaliana GN=MLO1 PE=1 SV=1	--	--	--	--	--	K08472	9e-100	238	ath:AT4G02600	mlo protein	GO:0006952//defense response;GO:0009607//response to biotic stimulus;GO:0008219//cell death	GO:0005516//calmodulin binding	GO:0016023//cytoplasmic membrane-bounded vesicle;GO:0005886//plasma membrane;GO:0016021//integral to membrane
	CL186.Contig1_All	score:2.5	csite:836	Ⅰ	--	--	--	--	gi|356572332|ref|XM_003554275.1|	456	1e-125	PREDICTED: Glycine max hypersensitive-induced response protein 1-like (LOC100779369), mRNA	sp|Q9FM19|HIR1_ARATH	482	3e-136	Hypersensitive-induced response protein 1 OS=Arabidopsis thaliana GN=HIR1 PE=1 SV=1	SP2156	46.13	271	144	4	--	--	--	--	--	-	-	GO:0005773//vacuole;GO:0009507//chloroplast;GO:0005886//plasma membrane
	Unigene30259_All	score:3.5	csite:2474	Ⅰ	--	--	--	--	gi|332002898|gb|CP002688.1|	85.7	3e-13	Arabidopsis thaliana chromosome 5, complete sequence	sp|Q9M3G7|ATM_ARATH	125	2e-28	Serine/threonine-protein kinase ATM OS=Arabidopsis thaliana GN=ATM PE=2 SV=1	--	--	--	--	--	K04728	6e-28	125	ath:AT3G48190	ataxia telangiectasia mutated family protein [EC:2.7.11.1]	-	-	-
	CL446.Contig34_All	score:4	csite:1250	Ⅰ	--	--	--	--	gi|356503118|ref|XM_003520311.1|	105	1e-19	PREDICTED: Glycine max MLO-like protein 1-like (LOC100811793), mRNA	sp|O49621|MLO1_ARATH	245	3e-72	MLO-like protein 1 OS=Arabidopsis thaliana GN=MLO1 PE=1 SV=1	--	--	--	--	--	K08472	3e-94	241	osa:4324900	mlo protein	GO:0050896//response to stimulus	-	GO:0016020//membrane;GO:0016023//cytoplasmic membrane-bounded vesicle
	Unigene996_All	score:2.5	csite:1469	Ⅰ	--	--	--	--	gi|460376610|ref|XM_004234043.1|	470	1e-129	PREDICTED: Solanum lycopersicum neutral ceramidase-like, transcript variant 2 (LOC101251446), mRNA	sp|Q304B9|NCASE_ARATH	1164	0	Neutral ceramidase OS=Arabidopsis thaliana GN=At2g38010 PE=2 SV=1	--	--	--	--	--	K12349	0	1330	rcu:RCOM_0731110	neutral ceramidase [EC:3.5.1.23]	-	GO:0017040//ceramidase activity	GO:0005576//extracellular region;GO:0005774//vacuolar membrane
	CL446.Contig89_All	score:4	csite:1056	Ⅲ	--	--	--	--	gi|193878343|gb|EU812236.1|	182	1e-42	Vitis vinifera MLO-like protein 7 (MLO7) mRNA, complete cds	sp|O49621|MLO1_ARATH	619	3e-177	MLO-like protein 1 OS=Arabidopsis thaliana GN=MLO1 PE=1 SV=1	--	--	--	--	--	K08472	8e-177	619	ath:AT4G02600	mlo protein	GO:0006952//defense response;GO:0008219//cell death;GO:0009607//response to biotic stimulus	GO:0005516//calmodulin binding	GO:0016021//integral to membrane;GO:0005886//plasma membrane
	CL446.Contig25_All	score:4	csite:1059	Ⅰ	--	--	--	--	gi|193878343|gb|EU812236.1|	151	3e-33	Vitis vinifera MLO-like protein 7 (MLO7) mRNA, complete cds	sp|O80580|MLO15_ARATH	378	5e-133	MLO-like protein 15 OS=Arabidopsis thaliana GN=MLO15 PE=2 SV=1	--	--	--	--	--	K08472	2e-137	394	osa:4324900	mlo protein	GO:0050896//response to stimulus	-	GO:0016020//membrane
	CL446.Contig68_All	score:4	csite:1059	Ⅲ	--	--	--	--	gi|193878343|gb|EU812236.1|	163	1e-36	Vitis vinifera MLO-like protein 7 (MLO7) mRNA, complete cds	sp|O49621|MLO1_ARATH	542	9e-173	MLO-like protein 1 OS=Arabidopsis thaliana GN=MLO1 PE=1 SV=1	--	--	--	--	--	K08472	3e-172	542	ath:AT4G02600	mlo protein	GO:0006952//defense response;GO:0008219//cell death;GO:0009607//response to biotic stimulus	GO:0005516//calmodulin binding	GO:0016021//integral to membrane;GO:0005886//plasma membrane
	CL446.Contig5_All	score:4	csite:1118	Ⅲ	--	--	--	--	gi|193878343|gb|EU812236.1|	155	3e-34	Vitis vinifera MLO-like protein 7 (MLO7) mRNA, complete cds	sp|O49621|MLO1_ARATH	298	2e-166	MLO-like protein 1 OS=Arabidopsis thaliana GN=MLO1 PE=1 SV=1	--	--	--	--	--	K08472	5e-166	298	ath:AT4G02600	mlo protein	GO:0006952//defense response;GO:0009607//response to biotic stimulus;GO:0008219//cell death	GO:0005516//calmodulin binding	GO:0016023//cytoplasmic membrane-bounded vesicle;GO:0005886//plasma membrane;GO:0016021//integral to membrane
	CL446.Contig35_All	score:4	csite:1138	Ⅲ	--	--	--	--	gi|356503118|ref|XM_003520311.1|	105	2e-19	PREDICTED: Glycine max MLO-like protein 1-like (LOC100811793), mRNA	sp|O49621|MLO1_ARATH	146	3e-79	MLO-like protein 1 OS=Arabidopsis thaliana GN=MLO1 PE=1 SV=1	--	--	--	--	--	K08472	4e-151	277	osa:4324900	mlo protein	GO:0050896//response to stimulus	-	GO:0016020//membrane;GO:0016023//cytoplasmic membrane-bounded vesicle
	CL446.Contig44_All	score:4	csite:1059	Ⅰ	--	--	--	--	gi|356503118|ref|XM_003520311.1|	105	2e-19	PREDICTED: Glycine max MLO-like protein 1-like (LOC100811793), mRNA	sp|O49621|MLO1_ARATH	370	2e-167	MLO-like protein 1 OS=Arabidopsis thaliana GN=MLO1 PE=1 SV=1	--	--	--	--	--	K08472	5e-167	370	ath:AT4G02600	mlo protein	GO:0006952//defense response;GO:0008219//cell death	GO:0005516//calmodulin binding	GO:0016023//cytoplasmic membrane-bounded vesicle;GO:0005886//plasma membrane
	CL446.Contig1_All	score:4	csite:1162	Ⅰ	--	--	--	--	gi|193878343|gb|EU812236.1|	163	7e-37	Vitis vinifera MLO-like protein 7 (MLO7) mRNA, complete cds	sp|O49621|MLO1_ARATH	266	2e-142	MLO-like protein 1 OS=Arabidopsis thaliana GN=MLO1 PE=1 SV=1	--	--	--	--	--	K08472	5e-142	266	ath:AT4G02600	mlo protein	GO:0006952//defense response;GO:0008219//cell death;GO:0009607//response to biotic stimulus	GO:0005516//calmodulin binding	GO:0016021//integral to membrane;GO:0005886//plasma membrane
	CL446.Contig66_All	score:4	csite:1136	Ⅰ	--	--	--	--	gi|193878343|gb|EU812236.1|	163	7e-37	Vitis vinifera MLO-like protein 7 (MLO7) mRNA, complete cds	sp|O49621|MLO1_ARATH	335	2e-150	MLO-like protein 1 OS=Arabidopsis thaliana GN=MLO1 PE=1 SV=1	--	--	--	--	--	K08472	5e-150	335	ath:AT4G02600	mlo protein	GO:0006952//defense response;GO:0008219//cell death;GO:0009607//response to biotic stimulus	GO:0005516//calmodulin binding	GO:0016021//integral to membrane;GO:0005886//plasma membrane
	CL446.Contig4_All	score:4	csite:1171	Ⅰ	--	--	--	--	gi|193878343|gb|EU812236.1|	143	7e-31	Vitis vinifera MLO-like protein 7 (MLO7) mRNA, complete cds	sp|Q94KB2|MLO13_ARATH	333	2e-91	MLO-like protein 13 OS=Arabidopsis thaliana GN=MLO13 PE=2 SV=1	--	--	--	--	--	K08472	9e-139	249	osa:4324900	mlo protein	GO:0006952//defense response;GO:0008219//cell death;GO:0009607//response to biotic stimulus	GO:0005516//calmodulin binding	GO:0016023//cytoplasmic membrane-bounded vesicle;GO:0016021//integral to membrane
	CL446.Contig50_All	score:4	csite:1059	Ⅰ	--	--	--	--	gi|193878343|gb|EU812236.1|	163	7e-37	Vitis vinifera MLO-like protein 7 (MLO7) mRNA, complete cds	sp|O49621|MLO1_ARATH	509	1e-148	MLO-like protein 1 OS=Arabidopsis thaliana GN=MLO1 PE=1 SV=1	--	--	--	--	--	K08472	3e-148	509	ath:AT4G02600	mlo protein	GO:0006952//defense response;GO:0008219//cell death;GO:0009607//response to biotic stimulus	GO:0005516//calmodulin binding	GO:0016021//integral to membrane;GO:0005886//plasma membrane
	CL446.Contig32_All	score:4	csite:1059	Ⅲ	--	--	--	--	gi|193878343|gb|EU812236.1|	151	4e-33	Vitis vinifera MLO-like protein 7 (MLO7) mRNA, complete cds	sp|O80580|MLO15_ARATH	378	2e-159	MLO-like protein 15 OS=Arabidopsis thaliana GN=MLO15 PE=2 SV=1	--	--	--	--	--	K08472	2e-166	394	osa:4324900	mlo protein	GO:0050896//response to stimulus	-	GO:0016020//membrane
	CL446.Contig36_All	score:4	csite:1250	Ⅲ	--	--	--	--	gi|193878343|gb|EU812236.1|	151	4e-33	Vitis vinifera MLO-like protein 7 (MLO7) mRNA, complete cds	sp|O49621|MLO1_ARATH	227	2e-78	MLO-like protein 1 OS=Arabidopsis thaliana GN=MLO1 PE=1 SV=1	--	--	--	--	--	K08472	7e-146	241	osa:4324900	mlo protein	GO:0006952//defense response;GO:0008219//cell death;GO:0009607//response to biotic stimulus	GO:0005516//calmodulin binding	GO:0016023//cytoplasmic membrane-bounded vesicle;GO:0016021//integral to membrane
	CL446.Contig85_All	score:4	csite:1539	Ⅰ	--	--	--	--	gi|193878343|gb|EU812236.1|	163	9e-37	Vitis vinifera MLO-like protein 7 (MLO7) mRNA, complete cds	sp|O49621|MLO1_ARATH	410	1e-114	MLO-like protein 1 OS=Arabidopsis thaliana GN=MLO1 PE=1 SV=1	--	--	--	--	--	K08472	3e-114	410	ath:AT4G02600	mlo protein	GO:0006952//defense response;GO:0008219//cell death;GO:0009607//response to biotic stimulus	GO:0005516//calmodulin binding	GO:0016021//integral to membrane;GO:0005886//plasma membrane
	CL446.Contig54_All	score:4	csite:1136	Ⅰ	--	--	--	--	gi|193878343|gb|EU812236.1|	163	7e-37	Vitis vinifera MLO-like protein 7 (MLO7) mRNA, complete cds	sp|O49621|MLO1_ARATH	303	5e-145	MLO-like protein 1 OS=Arabidopsis thaliana GN=MLO1 PE=1 SV=1	--	--	--	--	--	K08472	1e-144	303	ath:AT4G02600	mlo protein	GO:0006952//defense response;GO:0008219//cell death;GO:0009607//response to biotic stimulus	GO:0005516//calmodulin binding	GO:0016021//integral to membrane;GO:0005886//plasma membrane
	CL446.Contig42_All	score:4	csite:1059	Ⅰ	--	--	--	--	gi|356503118|ref|XM_003520311.1|	105	1e-19	PREDICTED: Glycine max MLO-like protein 1-like (LOC100811793), mRNA	sp|O49621|MLO1_ARATH	370	4e-144	MLO-like protein 1 OS=Arabidopsis thaliana GN=MLO1 PE=1 SV=1	--	--	--	--	--	K08472	1e-143	370	ath:AT4G02600	mlo protein	GO:0006952//defense response;GO:0008219//cell death	GO:0005516//calmodulin binding	GO:0005886//plasma membrane
pfo-miR482a	CL2138.Contig3_All	score:4	csite:435	Ⅰ	--	--	--	--	gi|352090409|gb|JF708098.1|	220	6e-54	Sesamum indicum isolate SIRGA22 NBS-LRR class disease resistance protein gene, partial cds	sp|Q8W1E0|R1A_SOLDE	362	8e-100	Late blight resistance protein R1-A OS=Solanum demissum GN=R1A PE=3 SV=1	--	--	--	--	--	K13457	1e-77	290	osa:4342596	disease resistance protein RPM1	-	-	-
	CL10856.Contig2_All	score:4	csite:737	Ⅰ	--	--	--	--	gi|359474181|ref|XM_002277339.2|	315	7e-83	PREDICTED: Vitis vinifera probable cinnamyl alcohol dehydrogenase 1-like (LOC100244482), mRNA	sp|Q9CAI3|CADH1_ARATH	377	7e-105	Probable cinnamyl alcohol dehydrogenase 1 OS=Arabidopsis thaliana GN=CAD1 PE=2 SV=1	SMc00680	49.79	239	120	4	K00083	2e-79	295	pop:POPTR_815665	cinnamyl-alcohol dehydrogenase [EC:1.1.1.195]	GO:0046685//response to arsenic-containing substance;GO:0042344//indole glucosinolate catabolic process;GO:0015700//arsenite transport;GO:0009697//salicylic acid biosynthetic process;GO:0010363//regulation of plant-type hypersensitive response;GO:0010200//response to chitin;GO:0034976//response to endoplasmic reticulum stress;GO:0031348//negative regulation of defense response;GO:0050832//defense…	GO:0048037//cofactor binding;GO:0005507//copper ion binding;GO:0046870//cadmium ion binding;GO:0071992//phytochelatin transmembrane transporter activity;GO:0000166//nucleotide binding;GO:0016756//glutathione gamma-glutamylcysteinyltransferase activity;GO:0008270//zinc ion binding;GO:0015446//arsenite-transmembrane transporting ATPase activity;GO:0046029//mannitol dehydrogenase activity	GO:0005829//cytosol;GO:0009507//chloroplast
	Unigene7838_All	score:4	csite:559	Ⅰ	--	--	--	--	gi|470144539|ref|XM_004307864.1|	170	1e-39	PREDICTED: Fragaria vesca subsp. vesca uncharacterized LOC101312201 (LOC101312201), mRNA	--	--	--	--	--	--	--	--	--	K00366	2e-08	57.4	ota:Ot10g00930	ferredoxin-nitrite reductase [EC:1.7.7.1]	GO:0010114//response to red light;GO:0006098//pentose-phosphate shunt;GO:0006364//rRNA processing;GO:0009637//response to blue light;GO:0009657//plastid organization;GO:0010207//photosystem II assembly;GO:0010218//response to far red light;GO:0010114//response to red light;GO:0006098//pentose-phosphate shunt;GO:0006364//rRNA processing;GO:0009637//response to blue light;GO:0009657//plastid organi…	GO:0005506//iron ion binding;GO:0005506//iron ion binding	GO:0009941//chloroplast envelope;GO:0009535//chloroplast thylakoid membrane;GO:0009941//chloroplast envelope;GO:0009535//chloroplast thylakoid membrane
	Unigene23216_All	score:4	csite:1001	Ⅰ	--	--	--	--	gi|359489915|ref|XM_002275152.2|	274	2e-70	PREDICTED: Vitis vinifera uncharacterized LOC100263114 (LOC100263114), mRNA	--	--	--	--	--	--	--	--	--	K00366	5e-08	57.4	ota:Ot10g00930	ferredoxin-nitrite reductase [EC:1.7.7.1]	GO:0010114//response to red light;GO:0006098//pentose-phosphate shunt;GO:0006364//rRNA processing;GO:0009637//response to blue light;GO:0009657//plastid organization;GO:0010207//photosystem II assembly;GO:0010218//response to far red light;GO:0010114//response to red light;GO:0006098//pentose-phosphate shunt;GO:0006364//rRNA processing;GO:0009637//response to blue light;GO:0009657//plastid organi…	GO:0005506//iron ion binding;GO:0005506//iron ion binding	GO:0009941//chloroplast envelope;GO:0009535//chloroplast thylakoid membrane;GO:0009941//chloroplast envelope;GO:0009535//chloroplast thylakoid membrane
	CL10856.Contig4_All	score:4	csite:737	Ⅰ	--	--	--	--	gi|359474181|ref|XM_002277339.2|	315	8e-83	PREDICTED: Vitis vinifera probable cinnamyl alcohol dehydrogenase 1-like (LOC100244482), mRNA	sp|Q9CAI3|CADH1_ARATH	377	8e-105	Probable cinnamyl alcohol dehydrogenase 1 OS=Arabidopsis thaliana GN=CAD1 PE=2 SV=1	SMc00680	49.79	239	120	4	K00083	2e-79	295	pop:POPTR_815665	cinnamyl-alcohol dehydrogenase [EC:1.1.1.195]	GO:0046685//response to arsenic-containing substance;GO:0042344//indole glucosinolate catabolic process;GO:0015700//arsenite transport;GO:0009697//salicylic acid biosynthetic process;GO:0010363//regulation of plant-type hypersensitive response;GO:0010200//response to chitin;GO:0034976//response to endoplasmic reticulum stress;GO:0031348//negative regulation of defense response;GO:0050832//defense…	GO:0048037//cofactor binding;GO:0005507//copper ion binding;GO:0046870//cadmium ion binding;GO:0071992//phytochelatin transmembrane transporter activity;GO:0000166//nucleotide binding;GO:0016756//glutathione gamma-glutamylcysteinyltransferase activity;GO:0008270//zinc ion binding;GO:0015446//arsenite-transmembrane transporting ATPase activity;GO:0046029//mannitol dehydrogenase activity	GO:0005829//cytosol;GO:0009507//chloroplast
	CL10856.Contig6_All	score:4	csite:831	Ⅰ	--	--	--	--	gi|460414520|ref|XM_004252569.1|	276	6e-71	PREDICTED: Solanum lycopersicum probable cinnamyl alcohol dehydrogenase 1-like (LOC101249618), mRNA	sp|Q9CAI3|CADH1_ARATH	444	1e-147	Probable cinnamyl alcohol dehydrogenase 1 OS=Arabidopsis thaliana GN=CAD1 PE=2 SV=1	PA2275	47.12	295	153	4	K00083	5e-102	311	pop:POPTR_815665	cinnamyl-alcohol dehydrogenase [EC:1.1.1.195]	GO:0046685//response to arsenic-containing substance;GO:0042344//indole glucosinolate catabolic process;GO:0015700//arsenite transport;GO:0009697//salicylic acid biosynthetic process;GO:0010363//regulation of plant-type hypersensitive response;GO:0010200//response to chitin;GO:0034976//response to endoplasmic reticulum stress;GO:0031348//negative regulation of defense response;GO:0050832//defense…	GO:0048037//cofactor binding;GO:0005507//copper ion binding;GO:0046870//cadmium ion binding;GO:0016616//oxidoreductase activity, acting on the CH-OH group of donors, NAD or NADP as acceptor;GO:0071992//phytochelatin transmembrane transporter activity;GO:0000166//nucleotide binding;GO:0016756//glutathione gamma-glutamylcysteinyltransferase activity;GO:0008270//zinc ion binding;GO:0015446//arsenite…	GO:0005829//cytosol;GO:0009507//chloroplast
	CL10856.Contig8_All	score:4	csite:831	Ⅰ	--	--	--	--	gi|359474181|ref|XM_002277339.2|	268	2e-68	PREDICTED: Vitis vinifera probable cinnamyl alcohol dehydrogenase 1-like (LOC100244482), mRNA	sp|Q9CAI3|CADH1_ARATH	286	2e-100	Probable cinnamyl alcohol dehydrogenase 1 OS=Arabidopsis thaliana GN=CAD1 PE=2 SV=1	SMc00680	49.2	187	95	4	K00083	4e-75	222	pop:POPTR_815665	cinnamyl-alcohol dehydrogenase [EC:1.1.1.195]	GO:0046685//response to arsenic-containing substance;GO:0042344//indole glucosinolate catabolic process;GO:0015700//arsenite transport;GO:0009697//salicylic acid biosynthetic process;GO:0010363//regulation of plant-type hypersensitive response;GO:0010200//response to chitin;GO:0034976//response to endoplasmic reticulum stress;GO:0031348//negative regulation of defense response;GO:0050832//defense…	GO:0048037//cofactor binding;GO:0005507//copper ion binding;GO:0046870//cadmium ion binding;GO:0016616//oxidoreductase activity, acting on the CH-OH group of donors, NAD or NADP as acceptor;GO:0071992//phytochelatin transmembrane transporter activity;GO:0000166//nucleotide binding;GO:0016756//glutathione gamma-glutamylcysteinyltransferase activity;GO:0008270//zinc ion binding;GO:0015446//arsenite…	GO:0005829//cytosol;GO:0009507//chloroplast
pfo-miR5021a/b	CL1956.Contig2_All	score:4	csite:216	Ⅱ	--	--	--	--	gi|460379312|ref|XM_004235360.1|	105	1e-19	PREDICTED: Solanum lycopersicum GEM-like protein 4-like (LOC101261105), mRNA	sp|Q9FMW6|GEML6_ARATH	193	2e-49	GEM-like protein 6 OS=Arabidopsis thaliana GN=At5g23350 PE=2 SV=2	--	--	--	--	--	--	--	--	--	--	-	-	-
		score:4	csite:215	Ⅱ
	CL1956.Contig12_All	score:4	csite:1559	Ⅱ	--	--	--	--	gi|460380952|ref|XM_004236169.1|	498	1e-137	PREDICTED: Solanum lycopersicum uncharacterized LOC101253879 (LOC101253879), mRNA	sp|Q9FMW6|GEML6_ARATH	178	2e-44	GEM-like protein 6 OS=Arabidopsis thaliana GN=At5g23350 PE=2 SV=2	SPAC23C11.03	29.82	493	250	13	K14559	1e-148	525	pop:POPTR_824677	U3 small nucleolar RNA-associated protein MPP10	GO:0006364//rRNA processing;GO:0006606//protein import into nucleus;GO:0006364//rRNA processing;GO:0006606//protein import into nucleus	GO:0003676//nucleic acid binding;GO:0003676//nucleic acid binding	GO:0005829//cytosol;GO:0005730//nucleolus;GO:0030529//ribonucleoprotein complex;GO:0005829//cytosol;GO:0005730//nucleolus;GO:0030529//ribonucleoprotein complex
		score:4	csite:1560	Ⅱ
	Unigene29894_All	score:4	csite:290	Ⅱ	--	--	--	--	gi|238036888|dbj|AP011519.1|	93.7	3e-16	Solanum lycopersicum DNA, chromosome 8, clone: C08SLe0090E09, complete sequence	--	--	--	--	--	--	--	--	--	--	--	--	--	--	-	-	-
		score:4	csite:289	Ⅱ
	CL1956.Contig1_All	score:4	csite:216	Ⅱ	--	--	--	--	gi|460379312|ref|XM_004235360.1|	105	1e-19	PREDICTED: Solanum lycopersicum GEM-like protein 4-like (LOC101261105), mRNA	sp|Q9FMW6|GEML6_ARATH	178	8e-45	GEM-like protein 6 OS=Arabidopsis thaliana GN=At5g23350 PE=2 SV=2	--	--	--	--	--	--	--	--	--	--	-	-	-
		score:4	csite:215	Ⅱ
	CL1956.Contig3_All	score:4	csite:1559	Ⅱ	--	--	--	--	gi|460380952|ref|XM_004236169.1|	498	1e-137	PREDICTED: Solanum lycopersicum uncharacterized LOC101253879 (LOC101253879), mRNA	sp|Q9FMW6|GEML6_ARATH	193	5e-49	GEM-like protein 6 OS=Arabidopsis thaliana GN=At5g23350 PE=2 SV=2	SPAC23C11.03	29.82	493	250	13	K14559	1e-148	525	pop:POPTR_824677	U3 small nucleolar RNA-associated protein MPP10	GO:0006364//rRNA processing;GO:0006606//protein import into nucleus;GO:0006364//rRNA processing;GO:0006606//protein import into nucleus	GO:0003676//nucleic acid binding;GO:0003676//nucleic acid binding	GO:0005829//cytosol;GO:0005730//nucleolus;GO:0030529//ribonucleoprotein complex;GO:0005829//cytosol;GO:0005730//nucleolus;GO:0030529//ribonucleoprotein complex
		score:4	csite:1560	Ⅱ
	CL14097.Contig3_All	score:3.5	csite:115	Ⅰ	--	--	--	--	gi|449496467|ref|XM_004160094.1|	77.8	2e-11	PREDICTED: Cucumis sativus uncharacterized LOC101230492, transcript variant 4 (LOC101230492), mRNA	sp|Q6YSF3|AN321_ORYSJ	77.8	1e-14	Acidic leucine-rich nuclear phosphoprotein 32-related protein 1 OS=Oryza sativa subsp. japonica GN=Os07g0607800 PE=2 SV=1	YOR054c	40	100	60	2	K11323	7e-21	99.8	vcn:VOLCADRAFT_121342	histone arginine demethylase JMJD6 [EC:1.14.11.-]	-	-	-
	CL3521.Contig1_All	score:2.5	csite:694	Ⅱ	--	--	--	--	gi|330318595|gb|HM003249.1|	260	7e-66	Camellia sinensis clone U10BCDNA 1304 50S ribosomal protein L29 mRNA, complete cds	sp|Q0JIL1|NRX2_ORYSJ	393	2e-109	Probable nucleoredoxin 2 OS=Oryza sativa subsp. japonica GN=Os01g0794400 PE=2 SV=1	SA2039	45.9	61	33	0	K02904	1e-56	219	ath:AT5G65220	large subunit ribosomal protein L29	GO:0035556//intracellular signal transduction;GO:0035556//intracellular signal transduction;GO:0035556//intracellular signal transduction	GO:0046872//metal ion binding;GO:0046872//metal ion binding;GO:0046872//metal ion binding	-
		score:2.5	csite:691	Ⅱ
		score:2.5	csite:693	Ⅱ
	CL3521.Contig3_All	score:2.5	csite:694	Ⅱ	--	--	--	--	gi|330318595|gb|HM003249.1|	260	7e-66	Camellia sinensis clone U10BCDNA 1304 50S ribosomal protein L29 mRNA, complete cds	sp|Q0JIL1|NRX2_ORYSJ	392	7e-109	Probable nucleoredoxin 2 OS=Oryza sativa subsp. japonica GN=Os01g0794400 PE=2 SV=1	SA2039	45.9	61	33	0	K02904	1e-56	219	ath:AT5G65220	large subunit ribosomal protein L29	GO:0035556//intracellular signal transduction;GO:0035556//intracellular signal transduction;GO:0035556//intracellular signal transduction	GO:0046872//metal ion binding;GO:0046872//metal ion binding;GO:0046872//metal ion binding	-
		score:2.5	csite:691	Ⅱ
		score:2.5	csite:693	Ⅱ
	CL1956.Contig10_All	score:4	csite:216	Ⅱ	--	--	--	--	gi|460379312|ref|XM_004235360.1|	105	1e-19	PREDICTED: Solanum lycopersicum GEM-like protein 4-like (LOC101261105), mRNA	sp|Q9FMW6|GEML6_ARATH	172	6e-43	GEM-like protein 6 OS=Arabidopsis thaliana GN=At5g23350 PE=2 SV=2	--	--	--	--	--	--	--	--	--	--	-	-	-
		score:4	csite:215	Ⅱ
	CL13026.Contig1_All	score:4	csite:1941	Ⅰ	--	--	--	--	gi|359489357|ref|XM_002272228.2|	496	1e-137	PREDICTED: Vitis vinifera homeobox-leucine zipper protein ANTHOCYANINLESS 2-like (LOC100260889), mRNA	sp|Q0WV12|ANL2_ARATH	778	0	Homeobox-leucine zipper protein ANTHOCYANINLESS 2 OS=Arabidopsis thaliana GN=ANL2 PE=2 SV=1	YML027w	35.94	64	40	1	K09338	0	738	aly:ARALYDRAFT_324546	homeobox-leucine zipper protein	GO:0042335//cuticle development;GO:0006473//protein acetylation;GO:0006355//regulation of transcription, DNA-dependent;GO:0043481//anthocyanin accumulation in tissues in response to UV light;GO:0048765//root hair cell differentiation	GO:0043565//sequence-specific DNA binding;GO:0003700//sequence-specific DNA binding transcription factor activity;GO:0050692//DBD domain binding	GO:0005634//nucleus
	CL14097.Contig1_All	score:3.5	csite:103	Ⅰ	--	--	--	--	gi|449496467|ref|XM_004160094.1|	69.9	4e-09	PREDICTED: Cucumis sativus uncharacterized LOC101230492, transcript variant 4 (LOC101230492), mRNA	sp|Q6YSF3|AN321_ORYSJ	72.4	3e-13	Acidic leucine-rich nuclear phosphoprotein 32-related protein 1 OS=Oryza sativa subsp. japonica GN=Os07g0607800 PE=2 SV=1	YOR054c	45.16	93	50	3	K11323	2e-20	97.4	vcn:VOLCADRAFT_121342	histone arginine demethylase JMJD6 [EC:1.14.11.-]	-	-	-
	CL1956.Contig8_All	score:4	csite:1559	Ⅱ	--	--	--	--	gi|460380952|ref|XM_004236169.1|	498	1e-137	PREDICTED: Solanum lycopersicum uncharacterized LOC101253879 (LOC101253879), mRNA	sp|Q9FMW6|GEML6_ARATH	172	1e-42	GEM-like protein 6 OS=Arabidopsis thaliana GN=At5g23350 PE=2 SV=2	SPAC23C11.03	29.82	493	250	13	K14559	1e-148	525	pop:POPTR_824677	U3 small nucleolar RNA-associated protein MPP10	GO:0006364//rRNA processing;GO:0006606//protein import into nucleus;GO:0006364//rRNA processing;GO:0006606//protein import into nucleus	GO:0003676//nucleic acid binding;GO:0003676//nucleic acid binding	GO:0005829//cytosol;GO:0005730//nucleolus;GO:0030529//ribonucleoprotein complex;GO:0005829//cytosol;GO:0005730//nucleolus;GO:0030529//ribonucleoprotein complex
		score:4	csite:1560	Ⅱ
	Unigene23050_All	score:4	csite:583	Ⅰ	--	--	--	--	--	--	--	--	--	--	--	--	--	--	--	--	--	--	--	--	--	--	-	-	-
	Unigene4190_All	score:4	csite:2469	Ⅱ	--	--	--	--	gi|359473509|ref|XM_002271843.2|	569	1e-158	PREDICTED: Vitis vinifera uncharacterized LOC100247873 (LOC100247873), mRNA	sp|P27450|CX32_ARATH	247	6e-65	Probable serine/threonine-protein kinase Cx32, chloroplastic OS=Arabidopsis thaliana GN=At4g35600 PE=1 SV=2	YML072c	20.91	464	326	14	K00924	2e-66	253	aly:ARALYDRAFT_491086	[EC:2.7.1.-]	GO:0046482//para-aminobenzoic acid metabolic process;GO:0046482//para-aminobenzoic acid metabolic process;GO:0046482//para-aminobenzoic acid metabolic process	-	GO:0005886//plasma membrane;GO:0005886//plasma membrane;GO:0005886//plasma membrane
		score:4	csite:2472	Ⅱ
		score:4	csite:2471	Ⅱ
	CL13370.Contig1_All	score:3.5	csite:1443	Ⅰ	--	--	--	--	gi|359475945|ref|XM_002278897.2|	325	8e-86	PREDICTED: Vitis vinifera zinc finger protein NUTCRACKER-like (LOC100257789), mRNA	sp|Q9ZWA6|MGP_ARATH	330	1e-90	Zinc finger protein MAGPIE OS=Arabidopsis thaliana GN=MGP PE=1 SV=1	--	--	--	--	--	--	--	--	--	--	-	GO:0005488//binding	-
	Unigene64610_All	score:4	csite:260	Ⅱ	--	--	--	--	gi|357475644|ref|XM_003608060.1|	63.9	2e-07	Medicago truncatula Formin-like protein (MTR_4g087710) mRNA, partial cds	sp|O49668|PAM68_ARATH	63.5	8e-11	Protein PAM68, chloroplastic OS=Arabidopsis thaliana GN=PAM68 PE=1 SV=1	--	--	--	--	--	--	--	--	--	--	GO:0010207//photosystem II assembly;GO:0016556//mRNA modification;GO:0010207//photosystem II assembly;GO:0016556//mRNA modification	-	GO:0009507//chloroplast;GO:0009507//chloroplast
		score:4	csite:259	Ⅱ
	Unigene17141_All	score:3.5	csite:220	Ⅲ	--	--	--	--	gi|112422034|gb|AC182576.2|	230	4e-57	Mimulus guttatus clone MGBa-89I12, complete sequence	sp|Q9SY06|FAF1_ARATH	68.9	8e-12	Protein FANTASTIC FOUR 1 OS=Arabidopsis thaliana GN=FAF1 PE=2 SV=1	YPL009c_1	74.42	43	11	0	K14492	6e-15	80.9	vvi:100253216	two-component response regulator ARR-A family	GO:0009902//chloroplast relocation;GO:0010114//response to red light;GO:0006364//rRNA processing;GO:0010027//thylakoid membrane organization;GO:0009637//response to blue light;GO:0030003//cellular cation homeostasis;GO:0015979//photosynthesis;GO:0070838//divalent metal ion transport;GO:0010218//response to far red light;GO:0009902//chloroplast relocation;GO:0010114//response to red light;GO:00063…	-	GO:0009941//chloroplast envelope;GO:0009535//chloroplast thylakoid membrane;GO:0009941//chloroplast envelope;GO:0009535//chloroplast thylakoid membrane;GO:0009941//chloroplast envelope;GO:0009535//chloroplast thylakoid membrane
		score:3.5	csite:226	Ⅲ
		score:3.5	csite:211	Ⅲ
	CL64.Contig5_All	score:4	csite:2507	Ⅱ	--	--	--	--	gi|359473509|ref|XM_002271843.2|	498	1e-137	PREDICTED: Vitis vinifera uncharacterized LOC100247873 (LOC100247873), mRNA	sp|Q8H186|Y3545_ARATH	159	2e-50	Probable receptor-like protein kinase At3g55450 OS=Arabidopsis thaliana GN=At3g55450 PE=1 SV=1	YML072c	20.53	341	247	8	K00924	5e-50	159	ath:AT3G55450	[EC:2.7.1.-]	GO:0046482//para-aminobenzoic acid metabolic process;GO:0046482//para-aminobenzoic acid metabolic process;GO:0046482//para-aminobenzoic acid metabolic process	-	GO:0005886//plasma membrane;GO:0005886//plasma membrane;GO:0005886//plasma membrane
		score:4	csite:2504	Ⅱ
		score:4	csite:2506	Ⅱ
pfo-miR5239a/b	CL3220.Contig4_All	score:4	csite:1076	Ⅱ	--	--	--	--	gi|359492701|ref|XM_002280868.2|	565	1e-157	PREDICTED: Vitis vinifera GTPase obg-like (LOC100259096), mRNA	sp|Q9FKC0|R13A4_ARATH	386	5e-107	60S ribosomal protein L13a-4 OS=Arabidopsis thaliana GN=RPL13AD PE=2 SV=1	BS_obg	36.66	431	252	13	K02872	1e-109	396	rcu:RCOM_1019840	large subunit ribosomal protein L13Ae	GO:0006184//GTP catabolic process;GO:0006184//GTP catabolic process;GO:0006184//GTP catabolic process	GO:0000287//magnesium ion binding;GO:0003924//GTPase activity;GO:0005525//GTP binding;GO:0000287//magnesium ion binding;GO:0003924//GTPase activity;GO:0005525//GTP binding;GO:0000287//magnesium ion binding;GO:0003924//GTPase activity;GO:0005525//GTP binding	-
		score:4	csite:1075	Ⅱ
		score:4	csite:1074	Ⅲ
	Unigene39240_All	score:4	csite:56	Ⅰ	--	--	--	--	gi|349712634|emb|FQ386222.1|	149	5e-33	Vitis vinifera clone SS0AEB2YK15	--	--	--	--	--	--	--	--	--	--	--	--	--	--	-	-	GO:0005634//nucleus
pfo-miR530b	Unigene15658_All	score:4	csite:521	Ⅰ	--	--	--	--	gi|460177063|gb|GABL01079827.1|	83.8	3e-13	TSA: Camelina sativa comp62637_c0_seq3 transcribed RNA sequence	--	--	--	--	--	--	--	--	--	--	--	--	--	--	-	-	-
	CL5112.Contig3_All	score:4	csite:519	Ⅰ	--	--	--	--	gi|225445773|ref|XM_002274658.1|	190	5e-45	PREDICTED: Vitis vinifera uncharacterized LOC100251901 (LOC100251901), mRNA	--	--	--	--	--	--	--	--	--	--	--	--	--	--	-	-	GO:0005634//nucleus
	CL5112.Contig1_All	score:4	csite:521	Ⅰ	--	--	--	--	gi|225445773|ref|XM_002274658.1|	186	7e-44	PREDICTED: Vitis vinifera uncharacterized LOC100251901 (LOC100251901), mRNA	--	--	--	--	--	--	--	--	--	--	--	--	--	--	-	-	-
pfo-miR530a	CL3412.Contig9_All	score:2	csite:596	Ⅰ	--	--	--	--	gi|92084857|emb|AJ965437.1|	151	7e-33	Helianthus annuus mitochondrial nad9 gene, tRNA-Pro gene and tRNA-Trp gene, clone pstI-14.5	--	--	--	--	--	--	--	--	--	--	--	--	--	--	-	-	-
	Unigene15658_All	score:3.5	csite:521	Ⅰ	--	--	--	--	gi|460177063|gb|GABL01079827.1|	83.8	3e-13	TSA: Camelina sativa comp62637_c0_seq3 transcribed RNA sequence	--	--	--	--	--	--	--	--	--	--	--	--	--	--	-	-	-
	CL3412.Contig4_All	score:2	csite:393	Ⅲ	--	--	--	--	gi|460404358|ref|XM_004247602.1|	129	2e-26	PREDICTED: Solanum lycopersicum uncharacterized LOC101245795 (LOC101245795), mRNA	--	--	--	--	--	--	--	--	--	--	--	--	--	--	GO:0044238//primary metabolic process;GO:0044260	GO:0005488//binding	-
	CL5112.Contig3_All	score:3.5	csite:519	Ⅰ	--	--	--	--	gi|225445773|ref|XM_002274658.1|	190	5e-45	PREDICTED: Vitis vinifera uncharacterized LOC100251901 (LOC100251901), mRNA	--	--	--	--	--	--	--	--	--	--	--	--	--	--	-	-	GO:0005634//nucleus
	CL5112.Contig1_All	score:3.5	csite:521	Ⅰ	--	--	--	--	gi|225445773|ref|XM_002274658.1|	186	7e-44	PREDICTED: Vitis vinifera uncharacterized LOC100251901 (LOC100251901), mRNA	--	--	--	--	--	--	--	--	--	--	--	--	--	--	-	-	-
pfo-mir11a、b	CL15613.Contig1_All	score:3.5	csite:494	Ⅲ	--	--	--	--	gi|225429324|ref|XM_002271660.1|	295	4e-77	PREDICTED: Vitis vinifera thioredoxin domain-containing protein 9 homolog-like (LOC100262780), mRNA	sp|O64628|TXND9_ARATH	320	7e-88	Thioredoxin domain-containing protein 9 homolog OS=Arabidopsis thaliana GN=At2g18990 PE=2 SV=1	SPAC2F3.13c_2	33.33	162	107	1	--	--	--	--	--	GO:0045454//cell redox homeostasis;GO:0019932//second-messenger-mediated signaling;GO:0045454//cell redox homeostasis;GO:0019932//second-messenger-mediated signaling	-	GO:0005737//cytoplasm;GO:0005737//cytoplasm
		score:3.5	csite:494	Ⅲ
pfo-mir73	CL6083.Contig6_All	score:3.5	csite:100	Ⅱ	--	--	--	--	gi|359476886|ref|XM_002268410.2|	311	2e-81	PREDICTED: Vitis vinifera uncharacterized LOC100250563 (LOC100250563), mRNA	--	--	--	--	--	--	--	--	--	K10767	8e-100	363	sbi:SORBI_06g033940	alkylated DNA repair protein alkB homolog 5 [EC:1.14.11.-]	-	GO:0016491//oxidoreductase activity;GO:0016491//oxidoreductase activity;GO:0016491//oxidoreductase activity	GO:0009506//plasmodesma;GO:0005634//nucleus;GO:0009506//plasmodesma;GO:0005634//nucleus;GO:0009506//plasmodesma;GO:0005634//nucleus
		score:3.5	csite:101	Ⅱ
		score:3	csite:102	Ⅱ
	Unigene45979_All	score:2.5	csite:121	Ⅱ	--	--	--	--	gi|117958284|gb|EF057275.1|	58	6e-06	Panicum virgatum microsatellite PVSSR167 sequence	--	--	--	--	--	--	--	--	--	--	--	--	--	--	-	-	-
		score:2.5	csite:122	Ⅱ
	Unigene17771_All	score:2.5	csite:621	Ⅱ	--	--	--	--	gi|359492318|ref|XM_002278006.2|	137	2e-29	PREDICTED: Vitis vinifera pleckstrin homology domain-containing family A member 8-like (LOC100248905), mRNA	--	--	--	--	--	--	--	--	--	--	--	--	--	--	GO:0006661//phosphatidylinositol biosynthetic process;GO:0006661//phosphatidylinositol biosynthetic process;GO:0006661//phosphatidylinositol biosynthetic process	-	GO:0005737//cytoplasm;GO:0005737//cytoplasm;GO:0005737//cytoplasm
		score:2.5	csite:622	Ⅱ
		score:2.5	csite:623	Ⅱ
	CL6083.Contig11_All	score:3.5	csite:100	Ⅱ	--	--	--	--	gi|359476886|ref|XM_002268410.2|	311	2e-81	PREDICTED: Vitis vinifera uncharacterized LOC100250563 (LOC100250563), mRNA	--	--	--	--	--	--	--	--	--	K10767	9e-100	363	sbi:SORBI_06g033940	alkylated DNA repair protein alkB homolog 5 [EC:1.14.11.-]	-	GO:0016491//oxidoreductase activity;GO:0016491//oxidoreductase activity;GO:0016491//oxidoreductase activity	GO:0009506//plasmodesma;GO:0005634//nucleus;GO:0009506//plasmodesma;GO:0005634//nucleus;GO:0009506//plasmodesma;GO:0005634//nucleus
		score:3.5	csite:101	Ⅱ
		score:3	csite:102	Ⅱ
	CL14940.Contig2_All	score:2.5	csite:209	Ⅱ	--	--	--	--	gi|470117466|ref|XM_004294831.1|	307	2e-80	PREDICTED: Fragaria vesca subsp. vesca ubiquitin-conjugating enzyme E2-17 kDa-like (LOC101292389), mRNA	sp|Q94F47|UBC28_ARATH	298	8e-81	Ubiquitin-conjugating enzyme E2 28 OS=Arabidopsis thaliana GN=UBC28 PE=2 SV=1	SPBC119.02	80.27	147	29	0	K06689	6e-81	300	zma:100281830	ubiquitin-conjugating enzyme E2 D/E [EC:6.3.2.19]	GO:0051788//response to misfolded protein;GO:0006635//fatty acid beta-oxidation;GO:0043161//proteasomal ubiquitin-dependent protein catabolic process;GO:0006944//cellular membrane fusion;GO:0016558//protein import into peroxisome matrix;GO:0051510//regulation of unidimensional cell growth;GO:0048193//Golgi vesicle transport;GO:0042023//DNA endoreduplication;GO:0006301//postreplication repair;GO:0…	GO:0004842//ubiquitin-protein ligase activity;GO:0004842//ubiquitin-protein ligase activity	GO:0005737//cytoplasm;GO:0005886//plasma membrane;GO:0005634//nucleus;GO:0005737//cytoplasm;GO:0005886//plasma membrane;GO:0005634//nucleus
		score:2.5	csite:210	Ⅱ
	Unigene23847_All	score:2.5	csite:186	Ⅱ	--	--	--	--	--	--	--	--	--	--	--	--	--	--	--	--	--	--	--	--	--	--	-	-	-
		score:2.5	csite:187	Ⅱ
		score:4	csite:185	Ⅱ
	CL16423.Contig1_All	score:3.5	csite:86	Ⅱ	--	--	--	--	gi|460411056|ref|XM_004250883.1|	672	0	PREDICTED: Solanum lycopersicum calcium-dependent protein kinase 7-like (LOC101247097), mRNA	sp|Q38873|CDPK7_ARATH	650	0	Calcium-dependent protein kinase 7 OS=Arabidopsis thaliana GN=CPK7 PE=1 SV=1	SPAC14C4.03	34.08	267	163	5	K13412	0	664	rcu:RCOM_1577820	calcium-dependent protein kinase [EC:2.7.11.1]	GO:0006468//protein phosphorylation;GO:0009651//response to salt stress;GO:0009738//abscisic acid mediated signaling pathway;GO:0006468//protein phosphorylation;GO:0009651//response to salt stress;GO:0009738//abscisic acid mediated signaling pathway;GO:0006468//protein phosphorylation;GO:0009651//response to salt stress;GO:0009738//abscisic acid mediated signaling pathway	GO:0005509//calcium ion binding;GO:0004713//protein tyrosine kinase activity;GO:0005524//ATP binding;GO:0004683//calmodulin-dependent protein kinase activity;GO:0004698//calcium-dependent protein kinase C activity;GO:0005509//calcium ion binding;GO:0004713//protein tyrosine kinase activity;GO:0005524//ATP binding;GO:0004683//calmodulin-dependent protein kinase activity;GO:0004698//calcium-depende…	GO:0005737//cytoplasm;GO:0005634//nucleus;GO:0005886//plasma membrane;GO:0005737//cytoplasm;GO:0005634//nucleus;GO:0005886//plasma membrane;GO:0005737//cytoplasm;GO:0005634//nucleus;GO:0005886//plasma membrane
		score:3.5	csite:87	Ⅱ
		score:3	csite:88	Ⅱ
	CL1417.Contig5_All	score:4	csite:204	Ⅰ	--	--	--	--	gi|359496373|ref|XM_002268563.2|	309	3e-81	PREDICTED: Vitis vinifera DUF246 domain-containing protein At1g04910-like (LOC100246368), mRNA	sp|Q8W486|Y1491_ARATH	172	3e-43	Uncharacterized protein At1g04910 OS=Arabidopsis thaliana GN=At1g04910 PE=1 SV=1	--	--	--	--	--	--	--	--	--	--	-	GO:0016757//transferase activity, transferring glycosyl groups	GO:0005794//Golgi apparatus
	CL590.Contig7_All	score:3	csite:1745	Ⅱ	--	--	--	--	gi|359481105|ref|XM_002266434.2|	246	7e-62	PREDICTED: Vitis vinifera lysosomal beta glucosidase-like (LOC100254789), mRNA	sp|Q9LXA8|BXL6_ARATH	84.7	2e-16	Probable beta-D-xylosidase 6 OS=Arabidopsis thaliana GN=BXL6 PE=2 SV=1	CC0797	37.89	483	279	12	K01188	1e-115	415	gmx:100819117	beta-glucosidase [EC:3.2.1.21]	GO:0008152//metabolic process;GO:0008152//metabolic process;GO:0008152//metabolic process	GO:0004553//hydrolase activity, hydrolyzing O-glycosyl compounds;GO:0004553//hydrolase activity, hydrolyzing O-glycosyl compounds;GO:0004553//hydrolase activity, hydrolyzing O-glycosyl compounds	-
		score:3	csite:1744	Ⅱ
		score:3	csite:1746	Ⅱ
	CL11610.Contig2_All	score:2.5	csite:1544	Ⅱ	--	--	--	--	gi|470129385|ref|XM_004300554.1|	168	1e-38	PREDICTED: Fragaria vesca subsp. vesca BES1/BZR1 homolog protein 2-like (LOC101296388), mRNA	sp|Q94A43|BEH2_ARATH	392	3e-109	BES1/BZR1 homolog protein 2 OS=Arabidopsis thaliana GN=BEH2 PE=1 SV=1	slr0599	29.5	139	97	3	K14503	2e-133	474	vvi:100249673	brassinosteroid resistant 1/2	-	-	GO:0005773//vacuole;GO:0005773//vacuole;GO:0005773//vacuole
		score:2.5	csite:1545	Ⅱ
		score:3	csite:1543	Ⅱ
	CL1935.Contig5_All	score:3.5	csite:1092	Ⅰ	--	--	--	--	gi|460400250|ref|XM_004245601.1|	99.6	6e-18	PREDICTED: Solanum lycopersicum F-box protein PP2-A12-like (LOC101245869), mRNA	sp|Q9LN77|P2A12_ARATH	370	1e-102	F-box protein PP2-A12 OS=Arabidopsis thaliana GN=P2A12 PE=2 SV=1	--	--	--	--	--	--	--	--	--	--	-	-	-
	CL617.Contig4_All	score:2.5	csite:39	Ⅰ	--	--	--	--	gi|460394922|ref|XM_004242991.1|	398	1e-107	PREDICTED: Solanum lycopersicum tetratricopeptide repeat protein 27 homolog (LOC101264229), mRNA	sp|Q96301|SPY_ARATH	57	6e-08	Probable UDP-N-acetylglucosamine--peptide N-acetylglucosaminyltransferase SPINDLY OS=Arabidopsis thaliana GN=SPY PE=1 SV=1	MTH72	23.04	217	152	3	K13342	2e-08	60.1	zma:100191477	peroxin-5	GO:0006406//mRNA export from nucleus;GO:0016579//protein deubiquitination;GO:0016571//histone methylation;GO:0010388//cullin deneddylation;GO:0009640//photomorphogenesis;GO:0009560//embryo sac egg cell differentiation;GO:0016567//protein ubiquitination;GO:0010074//maintenance of meristem identity;GO:0045893//positive regulation of transcription, DNA-dependent;GO:0009909//regulation of flower deve…	-	GO:0048046//apoplast;GO:0005634//nucleus
	Unigene12976_All	score:3	csite:805	Ⅲ	--	--	--	--	gi|460415384|ref|XM_004252991.1|	420	1e-114	PREDICTED: Solanum lycopersicum vacuolar protein sorting-associated protein 20 homolog 2-like (LOC101250100), mRNA	sp|Q9FY89|VP202_ARATH	313	2e-85	Vacuolar protein sorting-associated protein 20 homolog 2 OS=Arabidopsis thaliana GN=VPS20.2 PE=1 SV=1	slr1109	29.66	118	81	3	K12195	2e-94	345	vvi:100248753	charged multivesicular body protein 6	GO:0010286//heat acclimation;GO:0016192//vesicle-mediated transport;GO:0015031//protein transport	GO:0005515//protein binding	GO:0005886//plasma membrane;GO:0000815//ESCRT III complex
	CL1970.Contig3_All	score:1	csite:146	Ⅱ	--	--	--	--	--	--	--	--	--	--	--	--	--	--	--	--	--	--	--	--	--	--	-	-	-
		score:1	csite:145	Ⅲ
	CL8666.Contig1_All	score:3	csite:1134	Ⅱ	--	--	--	--	gi|110831915|gb|DQ667000.1|	79.8	6e-12	Tabebuia aurea microsatellite Tau27 sequence	--	--	--	--	--	--	--	--	--	--	--	--	--	--	GO:0033562//cotranscriptional gene silencing by small RNA;GO:0006346//methylation-dependent chromatin silencing;GO:0006306//DNA methylation;GO:0033562//cotranscriptional gene silencing by small RNA;GO:0006346//methylation-dependent chromatin silencing;GO:0006306//DNA methylation;GO:0033562//cotranscriptional gene silencing by small RNA;GO:0006346//methylation-dependent chromatin silencing;GO:0006…	-	-
		score:2.5	csite:1135	Ⅱ
		score:3	csite:1133	Ⅱ
		score:2.5	csite:1136	Ⅱ
	CL7599.Contig6_All	score:4	csite:335	Ⅱ	--	--	--	--	gi|225435388|ref|XM_002285321.1|	462	1e-127	PREDICTED: Vitis vinifera NAD(H) kinase 1-like (LOC100243315), mRNA	sp|Q56YN3|NADK1_ARATH	733	0	NAD(H) kinase 1 OS=Arabidopsis thaliana GN=NADK1 PE=1 SV=2	YJR049c	39.35	432	233	13	K00858	0	822	vvi:100243315	NAD+ kinase [EC:2.7.1.23]	GO:0016310//phosphorylation;GO:0006741//NADP biosynthetic process;GO:0019674//NAD metabolic process;GO:0016310//phosphorylation;GO:0006741//NADP biosynthetic process;GO:0019674//NAD metabolic process;GO:0016310//phosphorylation;GO:0006741//NADP biosynthetic process;GO:0019674//NAD metabolic process	GO:0042736//NADH kinase activity;GO:0003951//NAD+ kinase activity;GO:0005516//calmodulin binding;GO:0042736//NADH kinase activity;GO:0003951//NAD+ kinase activity;GO:0005516//calmodulin binding;GO:0042736//NADH kinase activity;GO:0003951//NAD+ kinase activity;GO:0005516//calmodulin binding	GO:0005737//cytoplasm;GO:0005737//cytoplasm;GO:0005737//cytoplasm
		score:4	csite:337	Ⅱ
		score:4	csite:339	Ⅲ
	CL1776.Contig5_All	score:2.5	csite:1550	Ⅱ	--	--	--	--	gi|357441630|ref|XM_003591045.1|	309	6e-81	Medicago truncatula Glutamyl-tRNA(Gln) amidotransferase subunit A (MTR_1g082750) mRNA, complete cds	sp|Q9FR37|AMI1_ARATH	552	2e-157	Amidase 1 OS=Arabidopsis thaliana GN=AMI1 PE=1 SV=1	BMEII1134	38.29	397	239	6	K02433	1e-23	110	vcn:VOLCADRAFT_86683	aspartyl-tRNA(Asn)/glutamyl-tRNA (Gln) amidotransferase subunit A [EC:6.3.5.6 6.3.5.7]	GO:0009684//indoleacetic acid biosynthetic process;GO:0009965//leaf morphogenesis;GO:0030154//cell differentiation;GO:0045893//positive regulation of transcription, DNA-dependent;GO:0019761//glucosinolate biosynthetic process;GO:0009684//indoleacetic acid biosynthetic process;GO:0009965//leaf morphogenesis;GO:0030154//cell differentiation;GO:0045893//positive regulation of transcription, DNA-depe…	GO:0016884//carbon-nitrogen ligase activity, with glutamine as amido-N-donor;GO:0004040//amidase activity;GO:0016740//transferase activity;GO:0043864//indoleacetamide hydrolase activity;GO:0016884//carbon-nitrogen ligase activity, with glutamine as amido-N-donor;GO:0004040//amidase activity;GO:0016740//transferase activity;GO:0043864//indoleacetamide hydrolase activity;GO:0016884//carbon-nitrogen…	GO:0005829//cytosol;GO:0005829//cytosol;GO:0005829//cytosol;GO:0005829//cytosol;GO:0005829//cytosol
		score:2.5	csite:1551	Ⅱ
		score:2	csite:1552	Ⅱ
		score:2.5	csite:1549	Ⅱ
		score:2	csite:1553	Ⅱ
	CL8128.Contig6_All	score:3	csite:143	Ⅱ	--	--	--	--	gi|460391731|ref|XM_004241425.1|	821	0	PREDICTED: Solanum lycopersicum long chain base biosynthesis protein 2a-like (LOC101246439), mRNA	sp|Q9LSZ9|LCB2A_ARATH	862	0	Long chain base biosynthesis protein 2a OS=Arabidopsis thaliana GN=LCB2a PE=1 SV=1	YDR062w	44.81	511	273	3	K00654	0	920	vvi:100249169	serine palmitoyltransferase [EC:2.3.1.50]	GO:0009693//ethylene biosynthetic process;GO:0046512//sphingosine biosynthetic process;GO:0009640//photomorphogenesis;GO:0009555//pollen development;GO:0043067//regulation of programmed cell death;GO:0009693//ethylene biosynthetic process;GO:0046512//sphingosine biosynthetic process;GO:0009640//photomorphogenesis;GO:0009555//pollen development;GO:0043067//regulation of programmed cell death	GO:0004758//serine C-palmitoyltransferase activity;GO:0005515//protein binding;GO:0030170//pyridoxal phosphate binding;GO:0004758//serine C-palmitoyltransferase activity;GO:0005515//protein binding;GO:0030170//pyridoxal phosphate binding	GO:0009507//chloroplast;GO:0005773//vacuole;GO:0016020//membrane;GO:0005783//endoplasmic reticulum;GO:0009507//chloroplast;GO:0005773//vacuole;GO:0016020//membrane;GO:0005783//endoplasmic reticulum
		score:3	csite:144	Ⅱ
	CL479.Contig5_All	score:3.5	csite:921	Ⅱ	--	--	--	--	gi|359493142|ref|XM_002264727.2|	581	1e-162	PREDICTED: Vitis vinifera polypyrimidine tract-binding protein homolog 3-like, transcript variant 2 (LOC100243429), mRNA	sp|Q6ICX4|PTBP3_ARATH	387	3e-107	Polypyrimidine tract-binding protein homolog 3 OS=Arabidopsis thaliana GN=At1g43190 PE=2 SV=1	--	--	--	--	--	K14948	5e-108	391	pop:POPTR_714769	olypyrimidine tract-binding protein 2	GO:0043484//regulation of RNA splicing;GO:0055114//oxidation-reduction process;GO:0006417//regulation of translation;GO:0043484//regulation of RNA splicing;GO:0055114//oxidation-reduction process;GO:0006417//regulation of translation;GO:0043484//regulation of RNA splicing;GO:0055114//oxidation-reduction process;GO:0006417//regulation of translation;GO:0043484//regulation of RNA splicing;GO:005511…	GO:0003676//nucleic acid binding;GO:0000166//nucleotide binding;GO:0032440//2-alkenal reductase [NAD(P)] activity;GO:0003676//nucleic acid binding;GO:0000166//nucleotide binding;GO:0032440//2-alkenal reductase [NAD(P)] activity;GO:0003676//nucleic acid binding;GO:0000166//nucleotide binding;GO:0032440//2-alkenal reductase [NAD(P)] activity;GO:0003676//nucleic acid binding;GO:0000166//nucleotide b…	GO:0000932//cytoplasmic mRNA processing body;GO:0000932//cytoplasmic mRNA processing body;GO:0000932//cytoplasmic mRNA processing body;GO:0000932//cytoplasmic mRNA processing body;GO:0000932//cytoplasmic mRNA processing body
		score:3.5	csite:922	Ⅱ
		score:3	csite:923	Ⅱ
		score:3.5	csite:920	Ⅱ
		score:3	csite:924	Ⅱ
	Unigene25948_All	score:3.5	csite:38	Ⅱ	--	--	--	--	gi|460414641|ref|XM_004252627.1|	75.8	2e-10	PREDICTED: Solanum lycopersicum CST complex subunit CTC1-like (LOC101249620), mRNA	sp|D0EL35|CTC1_ARATH	324	2e-108	CST complex subunit CTC1 OS=Arabidopsis thaliana GN=CTC1 PE=1 SV=2	--	--	--	--	--	--	--	--	--	--	GO:0000723//telomere maintenance;GO:0000723//telomere maintenance	GO:0005515//protein binding;GO:0005515//protein binding	GO:0000781//chromosome, telomeric region;GO:0000781//chromosome, telomeric region
		score:3.5	csite:39	Ⅱ
	Unigene34986_All	score:3	csite:387	Ⅱ	--	--	--	--	--	--	--	--	--	--	--	--	--	--	--	--	--	--	--	--	--	--	-	-	-
		score:3	csite:388	Ⅱ
		score:2	csite:389	Ⅱ
	Unigene8076_All	score:2	csite:508	Ⅱ	--	--	--	--	gi|297747445|gb|AC241329.1|	58	1e-05	Pinus taeda clone PT_7Ba3623L03, complete sequence	--	--	--	--	--	--	--	--	--	--	--	--	--	--	-	-	-
		score:2	csite:509	Ⅱ
		score:2	csite:510	Ⅱ
	Unigene23350_All	score:2.5	csite:997	Ⅱ	--	--	--	--	gi|460389833|ref|XM_004240505.1|	494	1e-136	PREDICTED: Solanum lycopersicum 60S ribosomal protein L19-2-like (LOC101261236), mRNA	sp|Q9SRX2|RL191_ARATH	355	2e-98	60S ribosomal protein L19-1 OS=Arabidopsis thaliana GN=RPL19A PE=2 SV=1	SPCC1682.14	62.84	183	68	0	K02885	9e-106	381	gmx:100499875	large subunit ribosomal protein L19e	GO:0006412//translation;GO:0006412//translation;GO:0006412//translation;GO:0006412//translation;GO:0006412//translation	GO:0003735//structural constituent of ribosome;GO:0003735//structural constituent of ribosome;GO:0003735//structural constituent of ribosome;GO:0003735//structural constituent of ribosome;GO:0003735//structural constituent of ribosome	GO:0005730//nucleolus;GO:0005886//plasma membrane;GO:0022625//cytosolic large ribosomal subunit;GO:0005730//nucleolus;GO:0005886//plasma membrane;GO:0022625//cytosolic large ribosomal subunit;GO:0005730//nucleolus;GO:0005886//plasma membrane;GO:0022625//cytosolic large ribosomal subunit;GO:0005730//nucleolus;GO:0005886//plasma membrane;GO:0022625//cytosolic large ribosomal subunit;GO:0005730//nuc…
		score:2.5	csite:998	Ⅱ
		score:2.5	csite:999	Ⅱ
		score:3	csite:996	Ⅱ
		score:2.5	csite:1000	Ⅱ
	CL9458.Contig1_All	score:3.5	csite:209	Ⅱ	--	--	--	--	--	--	--	--	--	--	--	--	--	--	--	--	--	--	--	--	--	--	-	-	-
		score:4	csite:208	Ⅱ
		score:4	csite:207	Ⅱ
		score:3.5	csite:210	Ⅱ
		score:1	csite:211	Ⅱ
	CL1814.Contig5_All	score:3.5	csite:1452	Ⅱ	--	--	--	--	gi|225432385|ref|XM_002276570.1|	559	1e-156	PREDICTED: Vitis vinifera probable serine/threonine-protein kinase At1g54610-like (LOC100240938), mRNA	sp|Q9ZVM9|Y1461_ARATH	570	1e-162	Probable serine/threonine-protein kinase At1g54610 OS=Arabidopsis thaliana GN=At1g54610 PE=1 SV=1	ECU02g1450	33.79	290	178	6	K08819	0	654	vvi:100240938	cyclin-dependent kinase 12/13 [EC:2.7.11.22 2.7.11.23]	GO:0006468//protein phosphorylation;GO:0006468//protein phosphorylation	GO:0008353//RNA polymerase II carboxy-terminal domain kinase activity;GO:0005524//ATP binding;GO:0008353//RNA polymerase II carboxy-terminal domain kinase activity;GO:0005524//ATP binding	GO:0005886//plasma membrane;GO:0005886//plasma membrane
		score:3.5	csite:1453	Ⅱ
	Unigene29021_All	score:2.5	csite:404	Ⅱ	--	--	--	--	gi|147835800|emb|AM478656.2|	65.9	3e-08	Vitis vinifera contig VV78X175900.11, whole genome shotgun sequence	--	--	--	--	--	--	--	--	--	--	--	--	--	--	-	-	-
		score:2.5	csite:403	Ⅱ
		score:2.5	csite:402	Ⅱ
		score:2.5	csite:405	Ⅱ
		score:2	csite:406	Ⅱ
	CL10456.Contig2_All	score:3	csite:1875	Ⅱ	--	--	--	--	gi|460385536|ref|XM_004238412.1|	430	1e-117	PREDICTED: Solanum lycopersicum uncharacterized LOC101268392 (LOC101268392), mRNA	sp|Q9LIS2|RBG4_ARATH	76.6	5e-14	Glycine-rich RNA-binding protein 4, mitochondrial OS=Arabidopsis thaliana GN=RBG4 PE=2 SV=1	SPAC140.02	47.06	85	44	2	K14411	1e-15	83.6	sbi:SORBI_02g005670	RNA-binding protein Musashi	GO:0048573//photoperiodism, flowering;GO:0048573//photoperiodism, flowering;GO:0048573//photoperiodism, flowering;GO:0048573//photoperiodism, flowering	GO:0003723//RNA binding;GO:0000166//nucleotide binding;GO:0003723//RNA binding;GO:0000166//nucleotide binding;GO:0003723//RNA binding;GO:0000166//nucleotide binding;GO:0003723//RNA binding;GO:0000166//nucleotide binding	GO:0005737//cytoplasm;GO:0005634//nucleus;GO:0005737//cytoplasm;GO:0005634//nucleus;GO:0005737//cytoplasm;GO:0005634//nucleus;GO:0005737//cytoplasm;GO:0005634//nucleus
		score:3.5	csite:1874	Ⅱ
		score:3	csite:1876	Ⅱ
		score:2	csite:1877	Ⅲ
	Unigene30733_All	score:4	csite:1414	Ⅰ	--	--	--	--	gi|38257164|gb|AC109601.9|	151	2e-33	Oryza sativa chromosome 3 BAC OSJNBa0004G03 genomic sequence, complete sequence	--	--	--	--	--	--	--	--	--	--	--	--	--	--	-	-	GO:0016020//membrane;GO:0009507//chloroplast
	CL1814.Contig11_All	score:3.5	csite:1631	Ⅱ	--	--	--	--	gi|225432385|ref|XM_002276570.1|	620	1e-174	PREDICTED: Vitis vinifera probable serine/threonine-protein kinase At1g54610-like (LOC100240938), mRNA	sp|Q9ZVM9|Y1461_ARATH	574	5e-164	Probable serine/threonine-protein kinase At1g54610 OS=Arabidopsis thaliana GN=At1g54610 PE=1 SV=1	ECU02g1450	32.77	296	185	6	K08819	0	654	vvi:100240938	cyclin-dependent kinase 12/13 [EC:2.7.11.22 2.7.11.23]	GO:0006468//protein phosphorylation;GO:0006468//protein phosphorylation	GO:0008353//RNA polymerase II carboxy-terminal domain kinase activity;GO:0005524//ATP binding;GO:0008353//RNA polymerase II carboxy-terminal domain kinase activity;GO:0005524//ATP binding	GO:0005886//plasma membrane;GO:0005886//plasma membrane
		score:3.5	csite:1632	Ⅱ
	CL5418.Contig2_All	score:4	csite:116	Ⅱ	--	--	--	--	gi|225319646|dbj|AK324207.1|	494	1e-136	Solanum lycopersicum cDNA, clone: LEFL1073CH02, HTC in leaf	sp|Q8VZU2|SY132_ARATH	473	2e-133	Syntaxin-132 OS=Arabidopsis thaliana GN=SYP132 PE=1 SV=1	SPCC825.03c	25.76	295	213	8	K08486	1e-128	458	ath:AT3G03800	syntaxin 1B/2/3	GO:0006944//cellular membrane fusion;GO:0016192//vesicle-mediated transport;GO:0009737//response to abscisic acid stimulus;GO:0006886//intracellular protein transport;GO:0006944//cellular membrane fusion;GO:0016192//vesicle-mediated transport;GO:0009737//response to abscisic acid stimulus;GO:0006886//intracellular protein transport;GO:0006944//cellular membrane fusion;GO:0016192//vesicle-mediated…	GO:0005484//SNAP receptor activity;GO:0005484//SNAP receptor activity;GO:0005484//SNAP receptor activity	GO:0009504//cell plate;GO:0009506//plasmodesma;GO:0005886//plasma membrane;GO:0005634//nucleus;GO:0005829//cytosol;GO:0005802//trans-Golgi network;GO:0009504//cell plate;GO:0009506//plasmodesma;GO:0005886//plasma membrane;GO:0005634//nucleus;GO:0005829//cytosol;GO:0005802//trans-Golgi network;GO:0009504//cell plate;GO:0009506//plasmodesma;GO:0005886//plasma membrane;GO:0005634//nucleus;GO:0005829…
		score:4	csite:115	Ⅱ
		score:3	csite:117	Ⅱ
	CL7488.Contig6_All	score:4	csite:1496	Ⅱ	--	--	--	--	gi|460409745|ref|XM_004250251.1|	79.8	8e-12	PREDICTED: Solanum lycopersicum uncharacterized LOC101266382 (LOC101266382), mRNA	--	--	--	--	--	--	--	--	--	K15559	5e-66	250	vvi:100250127	regulator of Ty1 transposition protein 103	-	-	-
		score:4	csite:1497	Ⅱ
		score:2	csite:1498	Ⅱ
	CL4546.Contig11_All	score:3.5	csite:70	Ⅱ	--	--	--	--	gi|460369358|ref|XM_004230482.1|	238	1e-59	PREDICTED: Solanum lycopersicum calmodulin-binding transcription factor SR1L (LOC101055571), mRNA	sp|Q6NPP4|CMTA2_ARATH	291	5e-79	Calmodulin-binding transcription activator 2 OS=Arabidopsis thaliana GN=CMTA2 PE=1 SV=1	--	--	--	--	--	--	--	--	--	--	GO:0050826//response to freezing;GO:0045893//positive regulation of transcription, DNA-dependent;GO:0050826//response to freezing;GO:0045893//positive regulation of transcription, DNA-dependent	GO:0005516//calmodulin binding;GO:0005516//calmodulin binding	-
		score:3.5	csite:71	Ⅱ
	CL1382.Contig12_All	score:3	csite:1727	Ⅱ	--	--	--	--	gi|356513212|ref|XM_003525260.1|	254	3e-64	PREDICTED: Glycine max pollen-specific protein SF21-like (LOC100793778), mRNA	sp|O23969|SF21_HELAN	185	6e-123	Pollen-specific protein SF21 OS=Helianthus annuus GN=SF21 PE=2 SV=1	--	--	--	--	--	--	--	--	--	--	GO:0060918//auxin transport;GO:0030154//cell differentiation;GO:0060918//auxin transport;GO:0030154//cell differentiation	-	GO:0005737//cytoplasm;GO:0005737//cytoplasm
		score:3	csite:1728	Ⅱ
	CL11737.Contig6_All	score:2.5	csite:302	Ⅱ	--	--	--	--	gi|195929364|gb|EU678670.1|	109	2e-21	Olea europaea lipoxygenase mRNA, complete cds	sp|Q06327|LOX1_ARATH	71.2	1e-13	Linoleate 9S-lipoxygenase 1 OS=Arabidopsis thaliana GN=LOX1 PE=1 SV=1	--	--	--	--	--	K15718	2e-17	85.1	vvi:100232917	linoleate 9S-lipoxygenase [EC:1.13.11.58]	GO:0006633//fatty acid biosynthetic process;GO:0009607//response to biotic stimulus;GO:0006633//fatty acid biosynthetic process;GO:0009607//response to biotic stimulus	GO:0046872//metal ion binding;GO:0016702//oxidoreductase activity, acting on single donors with incorporation of molecular oxygen, incorporation of two atoms of oxygen;GO:0046872//metal ion binding;GO:0016702//oxidoreductase activity, acting on single donors with incorporation of molecular oxygen, incorporation of two atoms of oxygen	-
		score:2.5	csite:303	Ⅲ
	CL12518.Contig1_All	score:3.5	csite:275	Ⅱ	--	--	--	--	--	--	--	--	--	--	--	--	--	--	--	--	--	--	--	--	--	--	-	-	-
		score:3.5	csite:276	Ⅱ
		score:3.5	csite:277	Ⅱ
	CL15720.Contig4_All	score:3.5	csite:44	Ⅱ	--	--	--	--	gi|349724697|emb|FQ388531.1|	210	2e-51	Vitis vinifera clone SS0AEB22YM12	--	--	--	--	--	--	--	--	--	K03404	6e-06	49.7	olu:OSTLU_38488	magnesium chelatase subunit D [EC:6.6.1.1]	-	-	GO:0005634//nucleus;GO:0009507//chloroplast;GO:0005634//nucleus;GO:0009507//chloroplast
		score:3.5	csite:45	Ⅱ
	CL6970.Contig2_All	score:3.5	csite:525	Ⅱ	--	--	--	--	gi|160952229|emb|CU229417.1|	95.6	2e-16	Populus EST from mild drought-stressed leaves	sp|Q9SB42|MDA1_ARATH	151	1e-36	Mediator-associated protein 1 OS=Arabidopsis thaliana GN=At4g25210 PE=1 SV=1	SPAC140.02	23.12	199	141	3	K11294	3e-12	72.4	sbi:SORBI_01g019710	nucleolin	-	-	GO:0016020//membrane;GO:0009507//chloroplast;GO:0016020//membrane;GO:0009507//chloroplast;GO:0016020//membrane;GO:0009507//chloroplast;GO:0016020//membrane;GO:0009507//chloroplast;GO:0016020//membrane;GO:0009507//chloroplast;GO:0016020//membrane;GO:0009507//chloroplast
		score:4	csite:524	Ⅱ
		score:3.5	csite:526	Ⅱ
		score:1	csite:527	Ⅱ
		score:4	csite:523	Ⅱ
		score:1	csite:528	Ⅱ
	CL6863.Contig2_All	score:3.5	csite:2499	Ⅱ	--	--	--	--	gi|460382371|ref|XM_004236865.1|	357	4e-95	PREDICTED: Solanum lycopersicum 65-kDa microtubule-associated protein 6-like (LOC101259830), mRNA	sp|Q9SIS3|MA656_ARATH	803	0	65-kDa microtubule-associated protein 6 OS=Arabidopsis thaliana GN=MAP65-6 PE=1 SV=1	--	--	--	--	--	--	--	--	--	--	GO:0007267//cell-cell signaling;GO:0048438//floral whorl development;GO:0007389//pattern specification process;GO:0007020//microtubule nucleation;GO:0035196//production of miRNAs involved in gene silencing by miRNA;GO:0010267//production of ta-siRNAs involved in RNA interference;GO:0048439//flower morphogenesis;GO:0031116//positive regulation of microtubule polymerization;GO:0009616//virus induce…	GO:0008017//microtubule binding;GO:0008017//microtubule binding;GO:0008017//microtubule binding	GO:0009536//plastid;GO:0009524//phragmoplast;GO:0009574//preprophase band;GO:0005634//nucleus;GO:0005739//mitochondrion;GO:0009536//plastid;GO:0009524//phragmoplast;GO:0009574//preprophase band;GO:0005634//nucleus;GO:0005739//mitochondrion;GO:0009536//plastid;GO:0009524//phragmoplast;GO:0009574//preprophase band;GO:0005634//nucleus;GO:0005739//mitochondrion
		score:3.5	csite:2500	Ⅱ
		score:3.5	csite:2501	Ⅱ
	CL7631.Contig3_All	score:3	csite:388	Ⅱ	--	--	--	--	gi|359476861|ref|XM_002262826.2|	256	2e-65	PREDICTED: Vitis vinifera vacuolar protein sorting-associated protein 35-like (LOC100248964), mRNA	sp|Q7X659|VP35A_ARATH	195	6e-51	Vacuolar protein sorting-associated protein 35A OS=Arabidopsis thaliana GN=VPS35A PE=2 SV=1	--	--	--	--	--	--	--	--	--	--	GO:0042147//retrograde transport, endosome to Golgi;GO:0006886//intracellular protein transport;GO:0042147//retrograde transport, endosome to Golgi;GO:0006886//intracellular protein transport;GO:0042147//retrograde transport, endosome to Golgi;GO:0006886//intracellular protein transport;GO:0042147//retrograde transport, endosome to Golgi;GO:0006886//intracellular protein transport	-	GO:0030904//retromer complex;GO:0005771//multivesicular body;GO:0030904//retromer complex;GO:0005771//multivesicular body;GO:0030904//retromer complex;GO:0005771//multivesicular body;GO:0030904//retromer complex;GO:0005771//multivesicular body
		score:3	csite:387	Ⅱ
		score:3	csite:389	Ⅱ
		score:3	csite:390	Ⅱ
	Unigene39491_All	score:2.5	csite:829	Ⅱ	--	--	--	--	gi|224497988|gb|FJ624210.1|	60	4e-06	Macrocystis pyrifera clone BC-4 microsatellite sequence	--	--	--	--	--	--	--	--	--	--	--	--	--	--	-	-	-
		score:2.5	csite:828	Ⅱ
		score:2.5	csite:830	Ⅱ
	CL15095.Contig2_All	score:4	csite:16	Ⅰ	--	--	--	--	gi|359496688|ref|XM_002269521.2|	167	5e-38	PREDICTED: Vitis vinifera uncharacterized LOC100244969 (LOC100244969), mRNA	--	--	--	--	--	--	--	--	--	--	--	--	--	--	-	-	GO:0009941//chloroplast envelope
	CL7488.Contig7_All	score:4	csite:2147	Ⅱ	--	--	--	--	gi|359480987|ref|XM_002266970.2|	87.7	5e-14	PREDICTED: Vitis vinifera uncharacterized LOC100250127 (LOC100250127), mRNA	--	--	--	--	--	--	--	--	--	K15559	1e-170	598	vvi:100250127	regulator of Ty1 transposition protein 103	-	-	-
		score:4	csite:2148	Ⅱ
		score:2	csite:2149	Ⅱ
	CL7880.Contig2_All	score:3	csite:449	Ⅱ	--	--	--	--	gi|359490498|ref|XM_003634054.1|	67.9	9e-09	PREDICTED: Vitis vinifera uncharacterized LOC100853762 (LOC100853762), mRNA	--	--	--	--	--	--	--	--	--	--	--	--	--	--	-	-	-
		score:3.5	csite:448	Ⅱ
		score:3	csite:450	Ⅱ
		score:2	csite:451	Ⅱ
	CL3873.Contig3_All	score:3	csite:1373	Ⅲ	--	--	--	--	gi|460369771|ref|XM_004230683.1|	430	1e-117	PREDICTED: Solanum lycopersicum methylthioribose kinase-like (LOC101249769), mRNA	sp|Q9C6D2|MTK_ARATH	473	9e-134	Methylthioribose kinase OS=Arabidopsis thaliana GN=MTK PE=1 SV=1	mll7285	46.45	282	151	1	K00899	1e-143	508	pop:POPTR_722326	5-methylthioribose kinase [EC:2.7.1.100]	GO:0019509//L-methionine salvage from methylthioadenosine;GO:0071281//cellular response to iron ion;GO:0071369//cellular response to ethylene stimulus;GO:0016310//phosphorylation;GO:0071732//cellular response to nitric oxide	GO:0042802//identical protein binding;GO:0046522//S-methyl-5-thioribose kinase activity	GO:0005829//cytosol
	CL1513.Contig6_All	score:3.5	csite:994	Ⅱ	--	--	--	--	gi|224075065|ref|XM_002304507.1|	71.9	1e-09	Populus trichocarpa predicted protein, mRNA	--	--	--	--	--	--	--	--	--	K02519	2e-32	137	vvi:100266672	translation initiation factor IF-2	GO:0009888//tissue development;GO:0010638//positive regulation of organelle organization;GO:0033044//regulation of chromosome organization;GO:0016926//protein desumoylation;GO:0050665//hydrogen peroxide biosynthetic process;GO:0010228//vegetative to reproductive phase transition of meristem;GO:0009887//organ morphogenesis;GO:0009165//nucleotide biosynthetic process;GO:0009888//tissue development;…	GO:0003743//translation initiation factor activity;GO:0003743//translation initiation factor activity;GO:0003743//translation initiation factor activity	-
		score:4	csite:993	Ⅱ
		score:3.5	csite:995	Ⅱ
	CL16273.Contig1_All	score:4	csite:189	Ⅱ	--	--	--	--	--	--	--	--	--	--	--	--	--	--	--	--	--	--	--	--	--	--	-	-	-
		score:3.5	csite:190	Ⅱ
		score:4	csite:188	Ⅱ
		score:3.5	csite:191	Ⅱ
	CL10723.Contig4_All	score:4	csite:79	Ⅰ	--	--	--	--	gi|357474804|ref|XM_003607640.1|	81.8	3e-12	Medicago truncatula Pentatricopeptide repeat-containing protein (MTR_4g081220) mRNA, complete cds	sp|O49711|PP335_ARATH	619	3e-177	Pentatricopeptide repeat-containing protein At4g21880, mitochondrial OS=Arabidopsis thaliana GN=At4g21880 PE=3 SV=2	--	--	--	--	--	K15336	1e-11	70.5	vvi:100259391	tRNA (cytosine38-C5)-methyltransferase [EC:2.1.1.204]	-	-	GO:0005739//mitochondrion
	CL6970.Contig3_All	score:3.5	csite:2191	Ⅱ	--	--	--	--	gi|225443961|ref|XM_002280073.1|	264	6e-67	PREDICTED: Vitis vinifera uncharacterized LOC100260008 (LOC100260008), mRNA	sp|Q9SB42|MDA1_ARATH	151	2e-36	Mediator-associated protein 1 OS=Arabidopsis thaliana GN=At4g25210 PE=1 SV=1	SPAC2G11.09	29.2	250	175	4	K11294	5e-12	72.4	sbi:SORBI_01g019710	nucleolin	-	-	GO:0005576//extracellular region;GO:0005774//vacuolar membrane;GO:0009506//plasmodesma;GO:0009941//chloroplast envelope;GO:0005886//plasma membrane;GO:0005576//extracellular region;GO:0005774//vacuolar membrane;GO:0009506//plasmodesma;GO:0009941//chloroplast envelope;GO:0005886//plasma membrane;GO:0005576//extracellular region;GO:0005774//vacuolar membrane;GO:0009506//plasmodesma;GO:0009941//chlo…
		score:4	csite:2190	Ⅱ
		score:3.5	csite:2192	Ⅱ
		score:1	csite:2193	Ⅱ
		score:4	csite:2189	Ⅱ
		score:1	csite:2194	Ⅱ
	CL6938.Contig3_All	score:3	csite:981	Ⅱ	--	--	--	--	gi|281306868|gb|AC233128.10|	89.7	6e-15	Solanum lycopersicum strain Heinz 1706 chromosome 1 clone hba-245n21 map 1, complete sequence	--	--	--	--	PA1742	24.19	215	108	5	--	--	--	--	--	-	-	-
		score:3	csite:983	Ⅱ
		score:3	csite:984	Ⅱ
		score:3	csite:982	Ⅱ
	Unigene15_All	score:1	csite:233	Ⅱ	--	--	--	--	gi|84871640|dbj|AB220956.1|	67.9	6e-08	Chamaecyparis obtusa DNA, microsatellite marker Cos1874	sp|Q8H0U8|RH42_ARATH	152	1e-36	DEAD-box ATP-dependent RNA helicase 42 OS=Arabidopsis thaliana GN=RH42 PE=1 SV=2	aq_1006	23.39	774	519	22	K11984	2e-52	206	ppp:PHYPADRAFT_233757	U4/U6.U5 tri-snRNP-associated protein 1	-	-	GO:0043231//intracellular membrane-bounded organelle;GO:0043231//intracellular membrane-bounded organelle;GO:0043231//intracellular membrane-bounded organelle;GO:0043231//intracellular membrane-bounded organelle;GO:0043231//intracellular membrane-bounded organelle;GO:0043231//intracellular membrane-bounded organelle;GO:0043231//intracellular membrane-bounded organelle
		score:1	csite:235	Ⅱ
		score:1	csite:234	Ⅱ
		score:1	csite:236	Ⅱ
		score:1	csite:237	Ⅱ
		score:1	csite:232	Ⅱ
		score:2	csite:238	Ⅱ
	Unigene7851_All	score:4	csite:34	Ⅰ	--	--	--	--	--	--	--	--	--	--	--	--	--	--	--	--	--	--	--	--	--	--	-	-	-
	CL15720.Contig1_All	score:3.5	csite:589	Ⅱ	--	--	--	--	gi|349724697|emb|FQ388531.1|	226	5e-56	Vitis vinifera clone SS0AEB22YM12	--	--	--	--	--	--	--	--	--	--	--	--	--	--	-	-	GO:0005634//nucleus;GO:0009507//chloroplast;GO:0005634//nucleus;GO:0009507//chloroplast
		score:3.5	csite:590	Ⅱ
	CL7956.Contig3_All	score:3.5	csite:74	Ⅱ	--	--	--	--	gi|359473915|ref|XM_002265804.2|	172	2e-39	PREDICTED: Vitis vinifera uncharacterized LOC100265054 (LOC100265054), mRNA	sp|Q8H0U8|RH42_ARATH	108	3e-23	DEAD-box ATP-dependent RNA helicase 42 OS=Arabidopsis thaliana GN=RH42 PE=1 SV=2	YLR106c	21.72	548	398	18	K11984	5e-32	139	ppp:PHYPADRAFT_233757	U4/U6.U5 tri-snRNP-associated protein 1	-	-	-
		score:3.5	csite:75	Ⅱ
		score:3.5	csite:76	Ⅱ
	CL10556.Contig2_All	score:4	csite:578	Ⅰ	--	--	--	--	gi|460389035|ref|XM_004240117.1|	153	5e-34	PREDICTED: Solanum lycopersicum N-acetyltransferase 9-like protein-like (LOC101254389), mRNA	--	--	--	--	--	--	--	--	--	--	--	--	--	--	GO:0008152//metabolic process	GO:0008080//N-acetyltransferase activity	-
	CL4493.Contig7_All	score:3	csite:2447	Ⅱ	--	--	--	--	gi|147787306|emb|AM428637.2|	69.9	1e-08	Vitis vinifera contig VV78X148379.11, whole genome shotgun sequence	sp|Q9CAZ0|SKI24_ARATH	229	4e-60	F-box protein SKIP24 OS=Arabidopsis thaliana GN=SKIP24 PE=1 SV=2	--	--	--	--	--	--	--	--	--	--	-	-	GO:0005634//nucleus;GO:0005634//nucleus;GO:0005634//nucleus;GO:0005634//nucleus;GO:0005634//nucleus;GO:0005634//nucleus;GO:0005634//nucleus
		score:3	csite:2448	Ⅱ
	CL16423.Contig10_All	score:3.5	csite:86	Ⅱ	--	--	--	--	gi|460411056|ref|XM_004250883.1|	525	1e-146	PREDICTED: Solanum lycopersicum calcium-dependent protein kinase 7-like (LOC101247097), mRNA	sp|Q38873|CDPK7_ARATH	527	0	Calcium-dependent protein kinase 7 OS=Arabidopsis thaliana GN=CPK7 PE=1 SV=1	SPAC14C4.03	33.21	265	164	5	K13412	0	530	pop:POPTR_722938	calcium-dependent protein kinase [EC:2.7.11.1]	GO:0006468//protein phosphorylation;GO:0009651//response to salt stress;GO:0009738//abscisic acid mediated signaling pathway;GO:0006468//protein phosphorylation;GO:0009651//response to salt stress;GO:0009738//abscisic acid mediated signaling pathway;GO:0006468//protein phosphorylation;GO:0009651//response to salt stress;GO:0009738//abscisic acid mediated signaling pathway	GO:0005509//calcium ion binding;GO:0004713//protein tyrosine kinase activity;GO:0005524//ATP binding;GO:0004683//calmodulin-dependent protein kinase activity;GO:0004698//calcium-dependent protein kinase C activity;GO:0005509//calcium ion binding;GO:0004713//protein tyrosine kinase activity;GO:0005524//ATP binding;GO:0004683//calmodulin-dependent protein kinase activity;GO:0004698//calcium-depende…	GO:0005737//cytoplasm;GO:0005634//nucleus;GO:0005886//plasma membrane;GO:0005737//cytoplasm;GO:0005634//nucleus;GO:0005886//plasma membrane;GO:0005737//cytoplasm;GO:0005634//nucleus;GO:0005886//plasma membrane
		score:3.5	csite:87	Ⅱ
		score:3	csite:88	Ⅱ
	CL16423.Contig11_All	score:3.5	csite:86	Ⅱ	--	--	--	--	gi|460411056|ref|XM_004250883.1|	525	1e-146	PREDICTED: Solanum lycopersicum calcium-dependent protein kinase 7-like (LOC101247097), mRNA	sp|Q38873|CDPK7_ARATH	527	0	Calcium-dependent protein kinase 7 OS=Arabidopsis thaliana GN=CPK7 PE=1 SV=1	SPAC14C4.03	33.21	265	164	5	K13412	0	530	pop:POPTR_722938	calcium-dependent protein kinase [EC:2.7.11.1]	GO:0006468//protein phosphorylation;GO:0009651//response to salt stress;GO:0009738//abscisic acid mediated signaling pathway;GO:0006468//protein phosphorylation;GO:0009651//response to salt stress;GO:0009738//abscisic acid mediated signaling pathway;GO:0006468//protein phosphorylation;GO:0009651//response to salt stress;GO:0009738//abscisic acid mediated signaling pathway	GO:0005509//calcium ion binding;GO:0004713//protein tyrosine kinase activity;GO:0005524//ATP binding;GO:0004683//calmodulin-dependent protein kinase activity;GO:0004698//calcium-dependent protein kinase C activity;GO:0005509//calcium ion binding;GO:0004713//protein tyrosine kinase activity;GO:0005524//ATP binding;GO:0004683//calmodulin-dependent protein kinase activity;GO:0004698//calcium-depende…	GO:0005737//cytoplasm;GO:0005634//nucleus;GO:0005886//plasma membrane;GO:0005737//cytoplasm;GO:0005634//nucleus;GO:0005886//plasma membrane;GO:0005737//cytoplasm;GO:0005634//nucleus;GO:0005886//plasma membrane
		score:3.5	csite:87	Ⅱ
		score:3	csite:88	Ⅱ
	CL8032.Contig2_All	score:2	csite:821	Ⅰ	--	--	--	--	--	--	--	--	--	--	--	--	--	--	--	--	--	--	--	--	--	--	-	-	-
	CL7476.Contig3_All	score:4	csite:985	Ⅱ	--	--	--	--	gi|225457080|ref|XM_002283163.1|	139	6e-30	PREDICTED: Vitis vinifera uncharacterized LOC100256944 (LOC100256944), mRNA	--	--	--	--	--	--	--	--	--	--	--	--	--	--	-	-	GO:0005739//mitochondrion;GO:0016020//membrane;GO:0005739//mitochondrion;GO:0016020//membrane;GO:0005739//mitochondrion;GO:0016020//membrane;GO:0005739//mitochondrion;GO:0016020//membrane
		score:4	csite:984	Ⅱ
		score:3	csite:986	Ⅱ
		score:3	csite:987	Ⅱ
	CL10986.Contig4_All	score:3	csite:1827	Ⅱ	--	--	--	--	gi|147864904|emb|AM473028.2|	109	1e-20	Vitis vinifera contig VV78X180351.5, whole genome shotgun sequence	sp|Q9C7A2|Y3236_ARATH	151	1e-36	Ankyrin repeat-containing protein At3g12360 OS=Arabidopsis thaliana GN=At3g12360 PE=2 SV=1	all2748	33.9	177	116	5	K06694	4e-15	81.6	ath:AT2G03430	26S proteasome non-ATPase regulatory subunit 10	-	-	-
		score:3	csite:1828	Ⅱ
	Unigene4579_All	score:4	csite:203	Ⅰ	--	--	--	--	gi|460396915|ref|XM_004243968.1|	555	1e-155	PREDICTED: Solanum lycopersicum enhancer of mRNA-decapping protein 4-like (LOC101268011), mRNA	sp|Q9LTT8|VCS_ARATH	755	0	Enhancer of mRNA-decapping protein 4 OS=Arabidopsis thaliana GN=VCS PE=1 SV=1	SPBC28F2.12	28.57	217	149	7	K12616	0	890	vvi:100259985	enhancer of mRNA-decapping protein 4	GO:0031087//deadenylation-independent decapping of nuclear-transcribed mRNA;GO:0071365//cellular response to auxin stimulus;GO:0009965//leaf morphogenesis;GO:0010072//primary shoot apical meristem specification;GO:0010071//root meristem specification	GO:0000166//nucleotide binding;GO:0042803//protein homodimerization activity	GO:0005829//cytosol;GO:0000932//cytoplasmic mRNA processing body;GO:0005634//nucleus
	Unigene9301_All	score:3.5	csite:563	Ⅱ	--	--	--	--	--	--	--	--	--	--	--	--	--	--	--	--	--	--	--	--	--	--	-	-	-
		score:3	csite:565	Ⅱ
		score:3.5	csite:564	Ⅱ
		score:4	csite:562	Ⅱ
		score:3	csite:566	Ⅱ
		score:4	csite:561	Ⅱ
		score:2	csite:567	Ⅱ
	CL5997.Contig15_All	score:1.5	csite:2260	Ⅰ	--	--	--	--	gi|359485134|ref|XM_002275649.2|	652	0	PREDICTED: Vitis vinifera FGGY carbohydrate kinase domain-containing protein-like (LOC100253052), mRNA	--	--	--	--	YPO3637	51.08	372	181	4	K00875	4e-32	138	cme:CMF097C	D-ribulokinase [EC:2.7.1.47]	GO:0005975//carbohydrate metabolic process;GO:0016310//phosphorylation	GO:0016773//phosphotransferase activity, alcohol group as acceptor;GO:0019200//carbohydrate kinase activity	GO:0005739//mitochondrion;GO:0009507//chloroplast
	CL10686.Contig3_All	score:3	csite:146	Ⅱ	--	--	--	--	gi|460404901|ref|XM_004247869.1|	91.7	4e-15	PREDICTED: Solanum lycopersicum uncharacterized LOC101258410 (LOC101258410), mRNA	sp|Q9SB61|Y4466_ARATH	179	1e-44	ZF-HD homeobox protein At4g24660 OS=Arabidopsis thaliana GN=At4g24660 PE=1 SV=1	--	--	--	--	--	K15174	4e-09	62.4	gmx:100797526	RNA polymerase II-associated factor 1	-	-	-
		score:3	csite:147	Ⅱ
		score:3	csite:148	Ⅱ
		score:3	csite:145	Ⅱ
	CL1935.Contig4_All	score:3.5	csite:1244	Ⅰ	--	--	--	--	gi|460400250|ref|XM_004245601.1|	113	5e-22	PREDICTED: Solanum lycopersicum F-box protein PP2-A12-like (LOC101245869), mRNA	sp|Q9LN77|P2A12_ARATH	371	4e-103	F-box protein PP2-A12 OS=Arabidopsis thaliana GN=P2A12 PE=2 SV=1	--	--	--	--	--	--	--	--	--	--	GO:0009611//response to wounding	-	-
	CL259.Contig5_All	score:3	csite:1748	Ⅰ	--	--	--	--	gi|270140752|gb|BT107704.1|	77.8	4e-11	Picea glauca clone GQ03111_L01 mRNA sequence	--	--	--	--	--	--	--	--	--	--	--	--	--	--	-	-	-
	Unigene26979_All	score:1.5	csite:1527	Ⅱ	--	--	--	--	gi|460369289|ref|XM_004230448.1|	220	3e-54	PREDICTED: Solanum lycopersicum uncharacterized LOC101254844 (LOC101254844), mRNA	sp|P0CB26|Y1089_ARATH	228	1e-59	Uncharacterized protein At1g10890 OS=Arabidopsis thaliana GN=At1g10890 PE=1 SV=1	PA3729	27.71	166	109	4	K13173	3e-69	261	vvi:100267001	arginine and glutamate-rich protein 1	-	-	-
		score:1.5	csite:1528	Ⅱ
		score:2.5	csite:1526	Ⅱ
	CL12895.Contig3_All	score:4	csite:1586	Ⅱ	--	--	--	--	gi|14030875|gb|AY029749.1|	444	1e-121	Nicotiana tabacum nuclease mRNA, partial cds	sp|Q39635|Y38K_CORSE	451	4e-127	Uncharacterized 38.1 kDa protein OS=Corydalis sempervirens PE=2 SV=1	HI1296	35.11	131	79	1	--	--	--	--	--	GO:0090305//nucleic acid phosphodiester bond hydrolysis;GO:0006401//RNA catabolic process;GO:0006308//DNA catabolic process;GO:0006418//tRNA aminoacylation for protein translation;GO:0090305//nucleic acid phosphodiester bond hydrolysis;GO:0006401//RNA catabolic process;GO:0006308//DNA catabolic process;GO:0006418//tRNA aminoacylation for protein translation;GO:0090305//nucleic acid phosphodiester…	GO:0003676//nucleic acid binding;GO:0004521//endoribonuclease activity;GO:0004520//endodeoxyribonuclease activity;GO:0005524//ATP binding;GO:0004812//aminoacyl-tRNA ligase activity;GO:0003676//nucleic acid binding;GO:0004521//endoribonuclease activity;GO:0004520//endodeoxyribonuclease activity;GO:0005524//ATP binding;GO:0004812//aminoacyl-tRNA ligase activity;GO:0003676//nucleic acid binding;GO:0…	GO:0005737//cytoplasm;GO:0005886//plasma membrane;GO:0005737//cytoplasm;GO:0005886//plasma membrane;GO:0005737//cytoplasm;GO:0005886//plasma membrane
		score:4	csite:1588	Ⅱ
	Unigene15255_All	score:3	csite:165	Ⅱ	--	--	--	--	--	--	--	--	--	--	--	--	--	--	--	--	--	--	--	--	--	--	-	-	-
		score:3	csite:166	Ⅱ
		score:3	csite:164	Ⅱ
	Unigene4823_All	score:0.5	csite:338	Ⅰ	--	--	--	--	gi|470102833|ref|XM_004287808.1|	87.7	3e-14	PREDICTED: Fragaria vesca subsp. vesca bifunctional epoxide hydrolase 2-like (LOC101312087), mRNA	--	--	--	--	AGc3327A	53	100	47	1	--	--	--	--	--	GO:0008152//metabolic process	GO:0016787//hydrolase activity;GO:0004715//non-membrane spanning protein tyrosine kinase activity	-
	CL12894.Contig1_All	score:2.5	csite:41	Ⅱ	--	--	--	--	gi|460392409|ref|XM_004241761.1|	809	0	PREDICTED: Solanum lycopersicum 3-ketoacyl-CoA synthase 11-like (LOC101246151), mRNA	sp|O48780|KCS11_ARATH	878	0	3-ketoacyl-CoA synthase 11 OS=Arabidopsis thaliana GN=KCS11 PE=1 SV=1	DRA0326	25.16	314	230	10	K15397	0	932	pop:POPTR_561843	3-ketoacyl-CoA synthase [EC:2.3.1.-]	GO:0016132//brassinosteroid biosynthetic process;GO:0006633//fatty acid biosynthetic process;GO:0016049//cell growth;GO:0009651//response to salt stress;GO:0030243//cellulose metabolic process;GO:0009416//response to light stimulus;GO:0009409//response to cold;GO:0006084//acetyl-CoA metabolic process;GO:0006816//calcium ion transport;GO:0007030//Golgi organization;GO:0009832//plant-type cell wall…	GO:0016747//transferase activity, transferring acyl groups other than amino-acyl groups;GO:0016747//transferase activity, transferring acyl groups other than amino-acyl groups;GO:0016747//transferase activity, transferring acyl groups other than amino-acyl groups;GO:0016747//transferase activity, transferring acyl groups other than amino-acyl groups;GO:0016747//transferase activity, transferring …	GO:0016020//membrane;GO:0005634//nucleus;GO:0016020//membrane;GO:0005634//nucleus;GO:0016020//membrane;GO:0005634//nucleus;GO:0016020//membrane;GO:0005634//nucleus;GO:0016020//membrane;GO:0005634//nucleus;GO:0016020//membrane;GO:0005634//nucleus
		score:2.5	csite:43	Ⅱ
		score:2.5	csite:42	Ⅱ
		score:2.5	csite:44	Ⅱ
		score:2	csite:45	Ⅱ
		score:3.5	csite:40	Ⅱ
	Unigene28_All	score:3	csite:28	Ⅰ	--	--	--	--	gi|359493031|ref|XM_002264709.2|	595	1e-166	PREDICTED: Vitis vinifera serine/threonine-protein kinase HT1-like (LOC100246204), mRNA	sp|Q2MHE4|HT1_ARATH	248	2e-65	Serine/threonine-protein kinase HT1 OS=Arabidopsis thaliana GN=HT1 PE=1 SV=1	CAC1728_1	29.39	262	174	9	K04424	6e-56	218	aly:ARALYDRAFT_909157	sterile alpha motif and leucine zipper containing kinase AZK [EC:2.7.11.25]	GO:0006468//protein phosphorylation	GO:0004715//non-membrane spanning protein tyrosine kinase activity;GO:0016597//amino acid binding;GO:0005524//ATP binding;GO:0004674//protein serine/threonine kinase activity	-
	CL2039.Contig2_All	score:4	csite:38	Ⅱ	--	--	--	--	gi|359477294|ref|XM_002275025.2|	357	3e-95	PREDICTED: Vitis vinifera CBL-interacting serine/threonine-protein kinase 1-like (LOC100259621), mRNA	sp|Q9LGV5|CIPK1_ORYSJ	530	1e-150	CBL-interacting protein kinase 1 OS=Oryza sativa subsp. japonica GN=CIPK1 PE=2 SV=1	ECU01g0630	34.65	254	155	6	K00924	1e-114	412	osa:4342410	[EC:2.7.1.-]	GO:0010118//stomatal movement;GO:0006468//protein phosphorylation;GO:0009651//response to salt stress;GO:0009737//response to abscisic acid stimulus;GO:0019722//calcium-mediated signaling;GO:0010118//stomatal movement;GO:0006468//protein phosphorylation;GO:0009651//response to salt stress;GO:0009737//response to abscisic acid stimulus;GO:0019722//calcium-mediated signaling;GO:0010118//stomatal mo…	GO:0004713//protein tyrosine kinase activity;GO:0005524//ATP binding;GO:0005515//protein binding;GO:0004683//calmodulin-dependent protein kinase activity;GO:0004713//protein tyrosine kinase activity;GO:0005524//ATP binding;GO:0005515//protein binding;GO:0004683//calmodulin-dependent protein kinase activity;GO:0004713//protein tyrosine kinase activity;GO:0005524//ATP binding;GO:0005515//protein bi…	GO:0005886//plasma membrane;GO:0005886//plasma membrane;GO:0005886//plasma membrane
		score:4	csite:39	Ⅱ
		score:2	csite:40	Ⅱ
	Unigene10723_All	score:2.5	csite:680	Ⅱ	--	--	--	--	gi|460412351|ref|XM_004251517.1|	389	1e-105	PREDICTED: Solanum lycopersicum signal peptidase complex catalytic subunit SEC11C-like (LOC101262891), mRNA	--	--	--	--	SPBC1685.03	41.8	189	91	3	K13280	3e-96	349	gmx:100797179	signal peptidase, endoplasmic reticulum-type [EC:3.4.-.-]	GO:0009627//systemic acquired resistance;GO:0034976//response to endoplasmic reticulum stress;GO:0006465//signal peptide processing;GO:0006508//proteolysis;GO:0009627//systemic acquired resistance;GO:0034976//response to endoplasmic reticulum stress;GO:0006465//signal peptide processing;GO:0006508//proteolysis;GO:0009627//systemic acquired resistance;GO:0034976//response to endoplasmic reticulum …	GO:0008233//peptidase activity;GO:0008233//peptidase activity;GO:0008233//peptidase activity;GO:0008233//peptidase activity;GO:0008233//peptidase activity	GO:0005886//plasma membrane;GO:0016021//integral to membrane;GO:0009507//chloroplast;GO:0005783//endoplasmic reticulum;GO:0005886//plasma membrane;GO:0016021//integral to membrane;GO:0009507//chloroplast;GO:0005783//endoplasmic reticulum;GO:0005886//plasma membrane;GO:0016021//integral to membrane;GO:0009507//chloroplast;GO:0005783//endoplasmic reticulum;GO:0005886//plasma membrane;GO:0016021//in…
		score:2.5	csite:681	Ⅱ
		score:2.5	csite:682	Ⅱ
		score:3	csite:679	Ⅱ
		score:2.5	csite:683	Ⅱ
	CL1043.Contig2_All	score:3.5	csite:115	Ⅱ	--	--	--	--	gi|345286418|gb|JN048798.1|	1834	0	Orobanche ramosa isolate LBPV sucrose synthase 2 (Sus2) mRNA, complete cds	sp|O24301|SUS2_PEA	1042	0	Sucrose synthase 2 OS=Pisum sativum GN=SUS2 PE=2 SV=1	all1059	44.3	614	338	3	K00695	0	1069	vvi:100267606	sucrose synthase [EC:2.4.1.13]	GO:0009058//biosynthetic process;GO:0005985//sucrose metabolic process;GO:0009058//biosynthetic process;GO:0005985//sucrose metabolic process;GO:0009058//biosynthetic process;GO:0005985//sucrose metabolic process	GO:0016157//sucrose synthase activity;GO:0016157//sucrose synthase activity;GO:0016157//sucrose synthase activity	-
		score:1.5	csite:116	Ⅱ
		score:3.5	csite:114	Ⅱ
	CL243.Contig1_All	score:0.5	csite:91	Ⅰ	--	--	--	--	gi|359472650|ref|XM_002280055.2|	321	4e-84	PREDICTED: Vitis vinifera poly(A) polymerase-like (LOC100252483), mRNA	--	--	--	--	SPBC646.04	49.7	167	84	0	K14376	1e-146	306	vvi:100252483	poly(A) polymerase [EC:2.7.7.19]	GO:0000278//mitotic cell cycle;GO:0043631//RNA polyadenylation	GO:0003723//RNA binding;GO:0005515//protein binding;GO:0004652//polynucleotide adenylyltransferase activity	GO:0005634//nucleus
	Unigene8_All	score:1	csite:233	Ⅱ	--	--	--	--	gi|84871640|dbj|AB220956.1|	67.9	5e-08	Chamaecyparis obtusa DNA, microsatellite marker Cos1874	sp|Q8H0U8|RH42_ARATH	138	2e-32	DEAD-box ATP-dependent RNA helicase 42 OS=Arabidopsis thaliana GN=RH42 PE=1 SV=2	aq_1006	24.88	651	412	20	K11984	2e-42	172	ppp:PHYPADRAFT_233757	U4/U6.U5 tri-snRNP-associated protein 1	-	-	-
		score:1	csite:235	Ⅱ
		score:1	csite:234	Ⅱ
		score:1	csite:236	Ⅱ
		score:1	csite:237	Ⅱ
		score:1	csite:232	Ⅱ
		score:2	csite:238	Ⅱ
	Unigene13195_All	score:4	csite:141	Ⅰ	--	--	--	--	gi|460392339|ref|XM_004241726.1|	161	1e-36	PREDICTED: Solanum lycopersicum DEAD-box ATP-dependent RNA helicase 56-like (LOC101261336), mRNA	sp|Q9LFN6|RH56_ARATH	170	8e-43	DEAD-box ATP-dependent RNA helicase 56 OS=Arabidopsis thaliana GN=RH56 PE=2 SV=2	SPAC17G6.14c	51.49	134	55	4	K12812	1e-44	177	pop:POPTR_829257	ATP-dependent RNA helicase UAP56/SUB2 [EC:3.6.4.13]	GO:0046686//response to cadmium ion	GO:0008026//ATP-dependent helicase activity;GO:1901363;GO:0097159//organic cyclic compound binding	GO:0005730//nucleolus;GO:0009506//plasmodesma;GO:0005618//cell wall;GO:0005829//cytosol
	CL2822.Contig2_All	score:2.5	csite:201	Ⅱ	--	--	--	--	gi|470125806|ref|XM_004298842.1|	75.8	1e-10	PREDICTED: Fragaria vesca subsp. vesca probable WRKY transcription factor 53-like (LOC101310412), mRNA	sp|Q9SUP6|WRK53_ARATH	100	2e-21	Probable WRKY transcription factor 53 OS=Arabidopsis thaliana GN=WRKY53 PE=1 SV=1	--	--	--	--	--	--	--	--	--	--	-	-	-
		score:2.5	csite:203	Ⅲ
	CL5247.Contig3_All	score:3	csite:1595	Ⅱ	--	--	--	--	--	--	--	--	--	--	--	--	--	--	--	--	--	--	--	--	--	--	-	-	-
		score:3	csite:1596	Ⅱ
		score:3	csite:1597	Ⅱ
		score:3	csite:1594	Ⅱ
		score:3	csite:1598	Ⅱ
	CL3182.Contig7_All	score:3	csite:28	Ⅰ	--	--	--	--	gi|359493031|ref|XM_002264709.2|	210	4e-51	PREDICTED: Vitis vinifera serine/threonine-protein kinase HT1-like (LOC100246204), mRNA	sp|Q05609|CTR1_ARATH	54.3	5e-09	Serine/threonine-protein kinase CTR1 OS=Arabidopsis thaliana GN=CTR1 PE=1 SV=1	--	--	--	--	--	K14510	1e-08	55.1	ppp:PHYPADRAFT_30352	serine/threonine-protein kinase CTR1 [EC:2.7.11.1]	GO:0016310//phosphorylation	GO:0004713//protein tyrosine kinase activity;GO:0043168;GO:0000166//nucleotide binding	-
	CL10723.Contig5_All	score:4	csite:80	Ⅰ	--	--	--	--	gi|357474804|ref|XM_003607640.1|	81.8	4e-12	Medicago truncatula Pentatricopeptide repeat-containing protein (MTR_4g081220) mRNA, complete cds	sp|O49711|PP335_ARATH	510	0	Pentatricopeptide repeat-containing protein At4g21880, mitochondrial OS=Arabidopsis thaliana GN=At4g21880 PE=3 SV=2	--	--	--	--	--	K15336	2e-12	73.6	vvi:100259391	tRNA (cytosine38-C5)-methyltransferase [EC:2.1.1.204]	-	-	-
	Unigene31399_All	score:2.5	csite:209	Ⅱ	--	--	--	--	gi|147859389|emb|AM469701.2|	58	4e-06	Vitis vinifera contig VV78X210538.5, whole genome shotgun sequence	--	--	--	--	--	--	--	--	--	--	--	--	--	--	-	-	-
		score:2.5	csite:210	Ⅱ
		score:2.5	csite:211	Ⅱ
		score:3.5	csite:208	Ⅱ
	Unigene4824_All	score:0.5	csite:338	Ⅰ	--	--	--	--	gi|470102833|ref|XM_004287808.1|	87.7	3e-14	PREDICTED: Fragaria vesca subsp. vesca bifunctional epoxide hydrolase 2-like (LOC101312087), mRNA	--	--	--	--	AGc3327A	35.68	241	139	6	--	--	--	--	--	GO:0008152//metabolic process	GO:0004301//epoxide hydrolase activity;GO:0004715//non-membrane spanning protein tyrosine kinase activity	GO:0005829//cytosol;GO:0005634//nucleus
	Unigene39334_All	score:4	csite:128	Ⅰ	--	--	--	--	gi|359489866|ref|XM_002270841.2|	216	3e-53	PREDICTED: Vitis vinifera uncharacterized LOC100249521 (LOC100249521), mRNA	--	--	--	--	--	--	--	--	--	--	--	--	--	--	-	-	GO:0009535//chloroplast thylakoid membrane;GO:0009941//chloroplast envelope
	CL6942.Contig3_All	score:2	csite:2259	Ⅱ	--	--	--	--	gi|460367161|ref|XM_004229396.1|	276	2e-70	PREDICTED: Solanum lycopersicum uncharacterized LOC101258185, transcript variant 2 (LOC101258185), mRNA	sp|Q04088|POF21_ARATH	53.9	7e-07	Probable transcription factor PosF21 OS=Arabidopsis thaliana GN=POSF21 PE=2 SV=1	--	--	--	--	--	--	--	--	--	--	-	-	GO:0009507//chloroplast;GO:0009507//chloroplast
		score:2	csite:2261	Ⅱ
	CL2402.Contig12_All	score:4	csite:34	Ⅰ	--	--	--	--	gi|123712834|emb|AM475388.1|	309	8e-81	Vitis vinifera, whole genome shotgun sequence, contig VV78X216263.3, clone ENTAV 115	sp|Q9C562|CIPKA_ARATH	602	3e-172	CBL-interacting serine/threonine-protein kinase 10 OS=Arabidopsis thaliana GN=CIPK10 PE=1 SV=1	ECU01g0630	32.07	290	185	8	K00924	2e-129	462	osa:4342410	[EC:2.7.1.-]	GO:0006468//protein phosphorylation;GO:0007165//signal transduction	GO:0005524//ATP binding;GO:0004674//protein serine/threonine kinase activity	-
	CL7654.Contig4_All	score:4	csite:2421	Ⅰ	--	--	--	--	gi|47104296|gb|BT012881.1|	1318	0	Lycopersicon esculentum clone 113982F, mRNA sequence	sp|Q9FX21|STT3B_ARATH	1321	0	Dolichyl-diphosphooligosaccharide--protein glycosyltransferase subunit STT3B OS=Arabidopsis thaliana GN=STT3B PE=1 SV=1	SPBC1271.02	49.31	728	356	5	K07151	0	1364	pop:POPTR_1094997	dolichyl-diphosphooligosaccharide--protein glycosyltransferase [EC:2.4.1.119]	GO:0006486//protein glycosylation	GO:0004579//dolichyl-diphosphooligosaccharide-protein glycotransferase activity	GO:0005789//endoplasmic reticulum membrane;GO:0005886//plasma membrane;GO:0016021//integral to membrane;GO:0009536//plastid
	Unigene29928_All	score:3	csite:1433	Ⅱ	--	--	--	--	gi|356513212|ref|XM_003525260.1|	278	2e-71	PREDICTED: Glycine max pollen-specific protein SF21-like (LOC100793778), mRNA	sp|O23969|SF21_HELAN	245	2e-106	Pollen-specific protein SF21 OS=Helianthus annuus GN=SF21 PE=2 SV=1	--	--	--	--	--	--	--	--	--	--	GO:0060918//auxin transport;GO:0030154//cell differentiation;GO:0060918//auxin transport;GO:0030154//cell differentiation	-	GO:0005737//cytoplasm;GO:0005737//cytoplasm
		score:3	csite:1434	Ⅱ
	CL4546.Contig10_All	score:3.5	csite:70	Ⅱ	--	--	--	--	gi|460369358|ref|XM_004230482.1|	238	2e-59	PREDICTED: Solanum lycopersicum calmodulin-binding transcription factor SR1L (LOC101055571), mRNA	sp|Q6NPP4|CMTA2_ARATH	263	2e-70	Calmodulin-binding transcription activator 2 OS=Arabidopsis thaliana GN=CMTA2 PE=1 SV=1	--	--	--	--	--	--	--	--	--	--	GO:0050826//response to freezing;GO:0045893//positive regulation of transcription, DNA-dependent;GO:0050826//response to freezing;GO:0045893//positive regulation of transcription, DNA-dependent	GO:0005516//calmodulin binding;GO:0003677//DNA binding;GO:0005516//calmodulin binding;GO:0003677//DNA binding	GO:0005634//nucleus;GO:0005634//nucleus
		score:3.5	csite:71	Ⅱ
	Unigene41897_All	score:1.5	csite:216	Ⅱ	--	--	--	--	--	--	--	--	--	--	--	--	--	--	--	--	--	--	--	--	--	--	-	-	-
		score:1.5	csite:217	Ⅲ
	CL7103.Contig1_All	score:3.5	csite:1690	Ⅱ	--	--	--	--	gi|359484582|ref|XM_002280929.2|	765	0	PREDICTED: Vitis vinifera caseinolytic peptidase B protein homolog-like (LOC100254275), mRNA	sp|P51228|CFXQ_PORPU	146	4e-35	Protein cfxQ homolog OS=Porphyra purpurea GN=cfxQ PE=3 SV=1	SMb20196	35.71	280	173	9	K06694	2e-10	65.9	rcu:RCOM_1621740	26S proteasome non-ATPase regulatory subunit 10	GO:0019538//protein metabolic process;GO:0019538//protein metabolic process;GO:0019538//protein metabolic process	GO:0016887//ATPase activity;GO:0005524//ATP binding;GO:0016887//ATPase activity;GO:0005524//ATP binding;GO:0016887//ATPase activity;GO:0005524//ATP binding	GO:0005886//plasma membrane;GO:0009507//chloroplast;GO:0005886//plasma membrane;GO:0009507//chloroplast;GO:0005886//plasma membrane;GO:0009507//chloroplast
		score:3.5	csite:1689	Ⅱ
		score:2.5	csite:1691	Ⅱ
	Unigene53940_All	score:3.5	csite:120	Ⅱ	--	--	--	--	gi|356547459|ref|XM_003542082.1|	60	5e-06	PREDICTED: Glycine max uncharacterized protein LOC100810953 (LOC100810953), mRNA	--	--	--	--	--	--	--	--	--	--	--	--	--	--	-	-	-
		score:3.5	csite:121	Ⅱ
		score:2	csite:122	Ⅱ
	CL6777.Contig1_All	score:0.5	csite:335	Ⅰ	--	--	--	--	gi|470102833|ref|XM_004287808.1|	87.7	3e-14	PREDICTED: Fragaria vesca subsp. vesca bifunctional epoxide hydrolase 2-like (LOC101312087), mRNA	--	--	--	--	AGc3327A	31.29	278	175	7	--	--	--	--	--	-	GO:0016787//hydrolase activity	GO:0005829//cytosol
	CL5416.Contig9_All	score:3.5	csite:3396	Ⅱ	--	--	--	--	gi|359479044|ref|XM_002284909.2|	490	1e-135	PREDICTED: Vitis vinifera E3 SUMO-protein ligase SIZ1-like (LOC100258698), mRNA	sp|Q680Q4|SIZ1_ARATH	766	0	E3 SUMO-protein ligase SIZ1 OS=Arabidopsis thaliana GN=SIZ1 PE=1 SV=2	AGc2350	66	50	17	0	K03942	1e-48	194	vvi:100266461	NADH dehydrogenase (ubiquinone) flavoprotein 1 [EC:1.6.5.3 1.6.99.3]	GO:0009787//regulation of abscisic acid mediated signaling pathway;GO:0010286//heat acclimation;GO:0016036//cellular response to phosphate starvation;GO:0050826//response to freezing;GO:2000070//regulation of response to water deprivation;GO:0048589//developmental growth;GO:0009864//induced systemic resistance, jasmonic acid mediated signaling pathway;GO:0009910//negative regulation of flower dev…	GO:0005515//protein binding;GO:0008270//zinc ion binding;GO:0019789//SUMO ligase activity;GO:0003677//DNA binding;GO:0005515//protein binding;GO:0008270//zinc ion binding;GO:0019789//SUMO ligase activity;GO:0003677//DNA binding;GO:0005515//protein binding;GO:0008270//zinc ion binding;GO:0019789//SUMO ligase activity;GO:0003677//DNA binding;GO:0005515//protein binding;GO:0008270//zinc ion binding;…	GO:0005634//nucleus;GO:0005634//nucleus;GO:0005634//nucleus;GO:0005634//nucleus
		score:3.5	csite:3397	Ⅱ
		score:3	csite:3398	Ⅱ
		score:3.5	csite:3395	Ⅱ
	Unigene1947_All	score:3	csite:619	Ⅱ	--	--	--	--	gi|156255909|gb|EF554325.1|	61.9	8e-07	Saccorhiza polyschides clone SP1E10 microsatellite sequence	--	--	--	--	--	--	--	--	--	--	--	--	--	--	-	-	-
		score:3	csite:621	Ⅱ
	CL11737.Contig5_All	score:1	csite:2126	Ⅱ	--	--	--	--	gi|195929364|gb|EU678670.1|	690	0	Olea europaea lipoxygenase mRNA, complete cds	sp|Q43191|LOX15_SOLTU	1090	0	Probable linoleate 9S-lipoxygenase 5 OS=Solanum tuberosum GN=LOX1.5 PE=2 SV=1	--	--	--	--	--	K15718	0	1105	vvi:100232917	linoleate 9S-lipoxygenase [EC:1.13.11.58]	GO:0031408//oxylipin biosynthetic process;GO:0055114//oxidation-reduction process;GO:0031408//oxylipin biosynthetic process;GO:0055114//oxidation-reduction process	GO:0005506//iron ion binding;GO:0016165//lipoxygenase activity;GO:0005506//iron ion binding;GO:0016165//lipoxygenase activity	-
		score:1	csite:2127	Ⅱ
	CL759.Contig1_All	score:0.5	csite:147	Ⅱ	--	--	--	--	gi|359492153|ref|XM_003634323.1|	502	1e-139	PREDICTED: Vitis vinifera uncharacterized LOC100855103 (LOC100855103), mRNA	sp|Q93VH2|BBD2_ARATH	435	4e-122	Bifunctional nuclease 2 OS=Arabidopsis thaliana GN=BBD2 PE=2 SV=1	aq_283	34.58	107	70	1	K08999	2e-28	125	rcu:RCOM_0783240	hypothetical protein	GO:0090305//nucleic acid phosphodiester bond hydrolysis;GO:0006289//nucleotide-excision repair;GO:0031063//regulation of histone deacetylation;GO:0009611//response to wounding;GO:0045892//negative regulation of transcription, DNA-dependent;GO:0050832//defense response to fungus;GO:0090305//nucleic acid phosphodiester bond hydrolysis;GO:0006289//nucleotide-excision repair;GO:0031063//regulation of…	GO:0043565//sequence-specific DNA binding;GO:0004518//nuclease activity;GO:0043565//sequence-specific DNA binding;GO:0004518//nuclease activity;GO:0043565//sequence-specific DNA binding;GO:0004518//nuclease activity;GO:0043565//sequence-specific DNA binding;GO:0004518//nuclease activity	-
		score:0.5	csite:149	Ⅱ
		score:0.5	csite:148	Ⅱ
		score:0.5	csite:150	Ⅱ
	CL1386.Contig2_All	score:3.5	csite:3809	Ⅱ	--	--	--	--	gi|359480007|ref|XM_002263748.2|	997	0	PREDICTED: Vitis vinifera autophagy-related protein 9-like (LOC100258418), mRNA	--	--	--	--	--	--	--	--	--	--	--	--	--	--	GO:0043161//proteasomal ubiquitin-dependent protein catabolic process;GO:0051788//response to misfolded protein;GO:0080129//proteasome core complex assembly;GO:0006635//fatty acid beta-oxidation;GO:0009407//toxin catabolic process;GO:0050832//defense response to fungus;GO:0006914//autophagy;GO:0043161//proteasomal ubiquitin-dependent protein catabolic process;GO:0051788//response to misfolded pro…	-	GO:0005634//nucleus;GO:0005634//nucleus;GO:0005634//nucleus;GO:0005634//nucleus
		score:2.5	csite:3810	Ⅱ
		score:3.5	csite:3808	Ⅱ
		score:2.5	csite:3811	Ⅱ
	CL5415.Contig10_All	score:4	csite:101	Ⅱ	--	--	--	--	gi|110350028|gb|AC182571.2|	289	9e-75	Mimulus guttatus clone MGBa-65G3, complete sequence	sp|Q9M8R7|P2C33_ARATH	352	4e-176	Probable protein phosphatase 2C 33 OS=Arabidopsis thaliana GN=PPC6-1 PE=1 SV=1	SPAC2G11.07c	37.04	135	78	4	K04345	4e-22	105	aly:ARALYDRAFT_480465	protein kinase A [EC:2.7.11.11]	GO:0010193//response to ozone;GO:0030244//cellulose biosynthetic process;GO:0006007//glucose catabolic process;GO:0010193//response to ozone;GO:0030244//cellulose biosynthetic process;GO:0006007//glucose catabolic process;GO:0010193//response to ozone;GO:0030244//cellulose biosynthetic process;GO:0006007//glucose catabolic process	GO:0004722//protein serine/threonine phosphatase activity;GO:0004722//protein serine/threonine phosphatase activity;GO:0004722//protein serine/threonine phosphatase activity	GO:0005634//nucleus;GO:0005739//mitochondrion;GO:0005634//nucleus;GO:0005739//mitochondrion;GO:0005634//nucleus;GO:0005739//mitochondrion
		score:4	csite:102	Ⅱ
		score:3	csite:103	Ⅱ
	CL7364.Contig5_All	score:2	csite:83	Ⅱ	--	--	--	--	gi|359473914|ref|XM_002276566.2|	486	1e-134	PREDICTED: Vitis vinifera uncharacterized LOC100255255 (LOC100255255), mRNA	sp|Q9SZ67|WRK19_ARATH	257	3e-68	Probable WRKY transcription factor 19 OS=Arabidopsis thaliana GN=WRKY19 PE=2 SV=1	--	--	--	--	--	--	--	--	--	--	-	-	GO:0005576//extracellular region;GO:0005576//extracellular region;GO:0005576//extracellular region;GO:0005576//extracellular region;GO:0005576//extracellular region;GO:0005576//extracellular region;GO:0005576//extracellular region;GO:0005576//extracellular region;GO:0005576//extracellular region;GO:0005576//extracellular region
		score:3	csite:81	Ⅱ
		score:2	csite:85	Ⅱ
		score:2	csite:84	Ⅱ
		score:3	csite:82	Ⅱ
		score:3.5	csite:80	Ⅱ
		score:2	csite:86	Ⅱ
		score:3.5	csite:79	Ⅱ
		score:2	csite:87	Ⅱ
		score:2	csite:88	Ⅱ
	CL7103.Contig5_All	score:3	csite:39	Ⅰ	--	--	--	--	gi|359484582|ref|XM_002280929.2|	476	1e-131	PREDICTED: Vitis vinifera caseinolytic peptidase B protein homolog-like (LOC100254275), mRNA	sp|O22025|CFXQ_CYAME	64.7	9e-11	Protein cfxQ homolog OS=Cyanidioschyzon merolae GN=cfxQ PE=3 SV=2	PAE1861	38.33	120	74	3	K06694	4e-13	73.9	rcu:RCOM_1621740	26S proteasome non-ATPase regulatory subunit 10	GO:0019538//protein metabolic process	GO:0016887//ATPase activity;GO:0005524//ATP binding	GO:0005886//plasma membrane;GO:0009507//chloroplast
	Unigene20988_All	score:3	csite:477	Ⅰ	--	--	--	--	--	--	--	--	--	--	--	--	--	--	--	--	--	--	--	--	--	--	-	-	-
	CL15720.Contig3_All	score:3.5	csite:44	Ⅱ	--	--	--	--	gi|349724697|emb|FQ388531.1|	210	2e-51	Vitis vinifera clone SS0AEB22YM12	--	--	--	--	--	--	--	--	--	K03404	6e-06	49.7	olu:OSTLU_38488	magnesium chelatase subunit D [EC:6.6.1.1]	-	-	GO:0005634//nucleus;GO:0009507//chloroplast;GO:0005634//nucleus;GO:0009507//chloroplast
		score:3.5	csite:45	Ⅱ
	Unigene925_All	score:4	csite:67	Ⅱ	--	--	--	--	gi|444300789|gb|KC008716.1|	61.9	2e-06	Camellia sinensis bZIP transcription factor family protein 6 mRNA, complete cds	sp|Q99090|CPRF2_PETCR	115	5e-26	Light-inducible protein CPRF2 OS=Petroselinum crispum GN=CPRF2 PE=2 SV=2	--	--	--	--	--	--	--	--	--	--	-	-	-
		score:1.5	csite:69	Ⅱ
	Unigene39177_All	score:4	csite:151	Ⅰ	--	--	--	--	gi|359488676|ref|XM_002273741.2|	839	0	PREDICTED: Vitis vinifera polyribonucleotide nucleotidyltransferase-like (LOC100257571), mRNA	sp|Q9S7G6|PNP2_ARATH	798	0	Polyribonucleotide nucleotidyltransferase 2, mitochondrial OS=Arabidopsis thaliana GN=PNP2 PE=2 SV=1	BS_pnpA	44.95	465	255	2	K00962	0	872	vvi:100257571	polyribonucleotide nucleotidyltransferase [EC:2.7.7.8]	GO:0000963//mitochondrial RNA processing;GO:0042991//transcription factor import into nucleus;GO:0000957//mitochondrial RNA catabolic process;GO:0006402//mRNA catabolic process	GO:0003723//RNA binding;GO:0004654//polyribonucleotide nucleotidyltransferase activity;GO:0000175//3'-5'-exoribonuclease activity	GO:0005739//mitochondrion
	CL1793.Contig2_All	score:2.5	csite:1186	Ⅱ	--	--	--	--	gi|460399995|ref|XM_004245474.1|	515	1e-143	PREDICTED: Solanum lycopersicum probable polygalacturonase-like (LOC101258581), mRNA	sp|Q9LSV0|GLYR1_ARATH	472	5e-133	Glyoxylate/succinic semialdehyde reductase 1 OS=Arabidopsis thaliana GN=GLYR1 PE=1 SV=1	MA0614	35.61	278	179	0	K00020	2e-80	299	olu:OSTLU_45774	3-hydroxyisobutyrate dehydrogenase [EC:1.1.1.31]	GO:0005975//carbohydrate metabolic process;GO:0005975//carbohydrate metabolic process;GO:0005975//carbohydrate metabolic process	GO:0047911;GO:0004650//polygalacturonase activity;GO:0047911;GO:0004650//polygalacturonase activity;GO:0047911;GO:0004650//polygalacturonase activity	GO:0005576//extracellular region;GO:0016023//cytoplasmic membrane-bounded vesicle;GO:0005576//extracellular region;GO:0016023//cytoplasmic membrane-bounded vesicle;GO:0005576//extracellular region;GO:0016023//cytoplasmic membrane-bounded vesicle
		score:2.5	csite:1187	Ⅱ
		score:2.5	csite:1188	Ⅱ
	CL4928.Contig1_All	score:3.5	csite:608	Ⅱ	--	--	--	--	gi|359493827|ref|XM_002282582.2|	234	1e-58	PREDICTED: Vitis vinifera protein yippee-like At5g53940-like (LOC100267441), mRNA	sp|Q9FN32|YIPL7_ARATH	209	2e-54	Protein yippee-like At5g53940 OS=Arabidopsis thaliana GN=At5g53940 PE=2 SV=1	--	--	--	--	--	--	--	--	--	--	-	-	GO:0005634//nucleus;GO:0005634//nucleus;GO:0005634//nucleus;GO:0005634//nucleus;GO:0005634//nucleus
		score:3.5	csite:607	Ⅱ
		score:3.5	csite:606	Ⅱ
		score:3.5	csite:609	Ⅱ
		score:2	csite:610	Ⅱ
	CL3346.Contig4_All	score:2.5	csite:2387	Ⅱ	--	--	--	--	gi|460398978|ref|XM_004244976.1|	170	4e-39	PREDICTED: Solanum lycopersicum uncharacterized LOC101258086 (LOC101258086), mRNA	sp|Q8GYX9|WDL1_ARATH	112	1e-24	Protein WVD2-like 1 OS=Arabidopsis thaliana GN=WDL1 PE=2 SV=1	--	--	--	--	--	K11294	3e-07	55.8	pop:POPTR_818339	nucleolin	-	-	-
		score:2.5	csite:2386	Ⅱ
		score:3.5	csite:2384	Ⅱ
		score:2.5	csite:2385	Ⅱ
		score:2.5	csite:2388	Ⅱ
		score:1	csite:2389	Ⅱ
	CL1518.Contig9_All	score:4	csite:1580	Ⅱ	--	--	--	--	gi|359481777|ref|XM_002265996.2|	557	1e-155	PREDICTED: Vitis vinifera protein kinase APK1A, chloroplastic-like (LOC100251053), mRNA	sp|Q06548|APK1A_ARATH	565	2e-161	Protein kinase APK1A, chloroplastic OS=Arabidopsis thaliana GN=APK1A PE=2 SV=1	Cgl2127_1	35.48	155	100	3	K00924	5e-158	556	osa:4337593	[EC:2.7.1.-]	GO:0046777//protein autophosphorylation;GO:0050832//defense response to fungus;GO:0046777//protein autophosphorylation;GO:0050832//defense response to fungus;GO:0046777//protein autophosphorylation;GO:0050832//defense response to fungus;GO:0046777//protein autophosphorylation;GO:0050832//defense response to fungus	GO:0004674//protein serine/threonine kinase activity;GO:0005524//ATP binding;GO:0004674//protein serine/threonine kinase activity;GO:0005524//ATP binding;GO:0004674//protein serine/threonine kinase activity;GO:0005524//ATP binding;GO:0004674//protein serine/threonine kinase activity;GO:0005524//ATP binding	GO:0005730//nucleolus;GO:0005737//cytoplasm;GO:0005886//plasma membrane;GO:0005730//nucleolus;GO:0005737//cytoplasm;GO:0005886//plasma membrane;GO:0005730//nucleolus;GO:0005737//cytoplasm;GO:0005886//plasma membrane;GO:0005730//nucleolus;GO:0005737//cytoplasm;GO:0005886//plasma membrane
		score:4	csite:1581	Ⅱ
		score:2	csite:1582	Ⅱ
		score:2	csite:1583	Ⅱ
	CL2323.Contig4_All	score:2.5	csite:237	Ⅰ	--	--	--	--	gi|359485991|ref|XM_002266693.2|	1241	0	PREDICTED: Vitis vinifera dynamin-like protein ARC5 (LOC100253726), mRNA	sp|Q84N64|ARC5_ARATH	766	0	Dynamin-like protein ARC5 OS=Arabidopsis thaliana GN=ARC5 PE=1 SV=2	YOR211c	28.06	196	139	4	K01528	5e-15	82	osa:4327743	dynamin GTPase [EC:3.6.5.5]	GO:0016559//peroxisome fission;GO:0007623//circadian rhythm;GO:0006184//GTP catabolic process;GO:0010020//chloroplast fission	GO:0042802//identical protein binding;GO:0003924//GTPase activity;GO:0005525//GTP binding	GO:0005777//peroxisome;GO:0005739//mitochondrion;GO:0009707//chloroplast outer membrane
	Unigene21775_All	score:4	csite:55	Ⅰ	--	--	--	--	gi|460389617|ref|XM_004240400.1|	117	3e-23	PREDICTED: Solanum lycopersicum uncharacterized LOC101254098 (LOC101254098), mRNA	sp|Q9SRR0|PEX13_ARATH	105	6e-23	Peroxisomal membrane protein 13 OS=Arabidopsis thaliana GN=PEX13 PE=1 SV=1	--	--	--	--	--	--	--	--	--	--	GO:0016558//protein import into peroxisome matrix;GO:0006635//fatty acid beta-oxidation	-	GO:0009536//plastid;GO:0005778//peroxisomal membrane
	CL9650.Contig2_All	score:3.5	csite:420	Ⅱ	--	--	--	--	gi|359472601|ref|XM_003631125.1|	702	0	PREDICTED: Vitis vinifera glucan endo-1,3-beta-glucosidase 3-like (LOC100256139), mRNA	sp|Q9ZU91|E133_ARATH	712	0	Glucan endo-1,3-beta-glucosidase 3 OS=Arabidopsis thaliana GN=At2g01630 PE=1 SV=2	--	--	--	--	--	K13207	8e-43	173	gmx:100813239	CUG-BP- and ETR3-like factor	GO:0005975//carbohydrate metabolic process;GO:0005975//carbohydrate metabolic process;GO:0005975//carbohydrate metabolic process	GO:0042973//glucan endo-1,3-beta-D-glucosidase activity;GO:0042973//glucan endo-1,3-beta-D-glucosidase activity;GO:0042973//glucan endo-1,3-beta-D-glucosidase activity	GO:0046658//anchored to plasma membrane;GO:0046658//anchored to plasma membrane;GO:0046658//anchored to plasma membrane
		score:2.5	csite:421	Ⅱ
		score:3.5	csite:419	Ⅱ
	Unigene10323_All	score:2.5	csite:205	Ⅱ	--	--	--	--	gi|17026065|dbj|AP003240.2|	60	1e-06	Oryza sativa Japonica Group genomic DNA, chromosome 1, PAC clone:P0406G08	--	--	--	--	--	--	--	--	--	--	--	--	--	--	-	-	-
		score:2.5	csite:206	Ⅱ
		score:2.5	csite:208	Ⅲ
	CL10122.Contig2_All	score:3.5	csite:1228	Ⅰ	--	--	--	--	--	--	--	--	--	--	--	--	--	--	--	--	--	--	--	--	--	--	-	-	-
	CL4205.Contig2_All	score:3	csite:1599	Ⅱ	--	--	--	--	gi|460396827|ref|XM_004243924.1|	77.8	5e-11	PREDICTED: Solanum lycopersicum uncharacterized LOC101255012 (LOC101255012), mRNA	sp|Q9LDH0|XYLT_ARATH	89	1e-17	Beta-(1,2)-xylosyltransferase OS=Arabidopsis thaliana GN=XYLT PE=1 SV=1	--	--	--	--	--	K03714	2e-24	84	pop:POPTR_550155	glycoprotein 2-beta-D-xylosyltransferase [EC:2.4.2.38]	-	-	-
		score:3	csite:1600	Ⅱ
		score:3.5	csite:1598	Ⅱ
		score:2	csite:1601	Ⅱ
	Unigene2183_All	score:2.5	csite:372	Ⅰ	--	--	--	--	gi|46391925|gb|AY579589.1|	58	7e-06	Triticum turgidum subsp. durum clone Dwm160a microsatellite sequence	--	--	--	--	--	--	--	--	--	--	--	--	--	--	-	-	-
	CL759.Contig5_All	score:3	csite:66	Ⅲ	--	--	--	--	gi|359492153|ref|XM_003634323.1|	486	1e-134	PREDICTED: Vitis vinifera uncharacterized LOC100855103 (LOC100855103), mRNA	sp|Q93VH2|BBD2_ARATH	430	1e-120	Bifunctional nuclease 2 OS=Arabidopsis thaliana GN=BBD2 PE=2 SV=1	aq_283	33.64	107	71	1	K08999	6e-28	124	rcu:RCOM_0783240	hypothetical protein	GO:0090305//nucleic acid phosphodiester bond hydrolysis;GO:0006289//nucleotide-excision repair;GO:0031063//regulation of histone deacetylation;GO:0009611//response to wounding;GO:0045892//negative regulation of transcription, DNA-dependent;GO:0050832//defense response to fungus	GO:0043565//sequence-specific DNA binding;GO:0004518//nuclease activity	-
	CL1776.Contig2_All	score:2.5	csite:1732	Ⅱ	--	--	--	--	gi|340549473|gb|JN107812.1|	605	1e-170	Boea hygrometrica mitochondrion, complete genome	sp|Q9FR37|AMI1_ARATH	436	2e-122	Amidase 1 OS=Arabidopsis thaliana GN=AMI1 PE=1 SV=1	BMEII1134	43.42	281	159	6	K02433	1e-23	110	vcn:VOLCADRAFT_86683	aspartyl-tRNA(Asn)/glutamyl-tRNA (Gln) amidotransferase subunit A [EC:6.3.5.6 6.3.5.7]	GO:0009684//indoleacetic acid biosynthetic process;GO:0009965//leaf morphogenesis;GO:0030154//cell differentiation;GO:0045893//positive regulation of transcription, DNA-dependent;GO:0019761//glucosinolate biosynthetic process;GO:0009684//indoleacetic acid biosynthetic process;GO:0009965//leaf morphogenesis;GO:0030154//cell differentiation;GO:0045893//positive regulation of transcription, DNA-depe…	GO:0016884//carbon-nitrogen ligase activity, with glutamine as amido-N-donor;GO:0004040//amidase activity;GO:0016740//transferase activity;GO:0043864//indoleacetamide hydrolase activity;GO:0016884//carbon-nitrogen ligase activity, with glutamine as amido-N-donor;GO:0004040//amidase activity;GO:0016740//transferase activity;GO:0043864//indoleacetamide hydrolase activity;GO:0016884//carbon-nitrogen…	GO:0005829//cytosol;GO:0005829//cytosol;GO:0005829//cytosol;GO:0005829//cytosol;GO:0005829//cytosol
		score:2.5	csite:1733	Ⅱ
		score:2	csite:1734	Ⅱ
		score:2.5	csite:1731	Ⅱ
		score:2	csite:1735	Ⅱ
	Unigene29929_All	score:3	csite:1674	Ⅱ	--	--	--	--	gi|470102168|ref|XM_004287482.1|	337	2e-89	PREDICTED: Fragaria vesca subsp. vesca pollen-specific protein SF21-like (LOC101313545), mRNA	sp|O23969|SF21_HELAN	306	2e-83	Pollen-specific protein SF21 OS=Helianthus annuus GN=SF21 PE=2 SV=1	--	--	--	--	--	--	--	--	--	--	GO:0060918//auxin transport;GO:0030154//cell differentiation;GO:0060918//auxin transport;GO:0030154//cell differentiation	-	GO:0005737//cytoplasm;GO:0005737//cytoplasm
		score:3	csite:1675	Ⅱ
	Unigene12978_All	score:3	csite:805	Ⅲ	--	--	--	--	gi|460415384|ref|XM_004252991.1|	420	1e-114	PREDICTED: Solanum lycopersicum vacuolar protein sorting-associated protein 20 homolog 2-like (LOC101250100), mRNA	sp|Q9FY89|VP202_ARATH	313	1e-85	Vacuolar protein sorting-associated protein 20 homolog 2 OS=Arabidopsis thaliana GN=VPS20.2 PE=1 SV=1	--	--	--	--	--	K12195	1e-94	345	vvi:100248753	charged multivesicular body protein 6	GO:0010286//heat acclimation;GO:0016192//vesicle-mediated transport;GO:0015031//protein transport	GO:0005515//protein binding	GO:0005886//plasma membrane;GO:0000815//ESCRT III complex
	CL1043.Contig3_All	score:3.5	csite:115	Ⅱ	--	--	--	--	gi|345286418|gb|JN048798.1|	2307	0	Orobanche ramosa isolate LBPV sucrose synthase 2 (Sus2) mRNA, complete cds	sp|Q9M111|SUS3_ARATH	1340	0	Sucrose synthase 3 OS=Arabidopsis thaliana GN=SUS3 PE=1 SV=1	all1059	40.65	738	433	5	K00695	0	1388	vvi:100267606	sucrose synthase [EC:2.4.1.13]	GO:0009058//biosynthetic process;GO:0005985//sucrose metabolic process;GO:0009058//biosynthetic process;GO:0005985//sucrose metabolic process;GO:0009058//biosynthetic process;GO:0005985//sucrose metabolic process	GO:0016157//sucrose synthase activity;GO:0016157//sucrose synthase activity;GO:0016157//sucrose synthase activity	-
		score:1.5	csite:116	Ⅱ
		score:3.5	csite:114	Ⅱ
	CL11523.Contig1_All	score:2.5	csite:375	Ⅱ	--	--	--	--	gi|342298433|emb|FR727238.1|	58	7e-06	Lepidium campestre mRNA for REPLUMLESS-like protein (rpl gene)	--	--	--	--	--	--	--	--	--	--	--	--	--	--	-	-	-
		score:3.5	csite:374	Ⅱ
		score:2.5	csite:376	Ⅱ
	CL1382.Contig10_All	score:3	csite:1442	Ⅱ	--	--	--	--	gi|356513212|ref|XM_003525260.1|	333	3e-88	PREDICTED: Glycine max pollen-specific protein SF21-like (LOC100793778), mRNA	sp|O23969|SF21_HELAN	358	4e-130	Pollen-specific protein SF21 OS=Helianthus annuus GN=SF21 PE=2 SV=1	--	--	--	--	--	--	--	--	--	--	GO:0060918//auxin transport;GO:0030154//cell differentiation;GO:0060918//auxin transport;GO:0030154//cell differentiation	-	GO:0005737//cytoplasm;GO:0005737//cytoplasm
		score:3	csite:1443	Ⅱ
	Unigene6563_All	score:2.5	csite:887	Ⅱ	--	--	--	--	gi|402766431|ref|NM_001250012.2|	539	1e-150	Glycine max uncharacterized LOC100527501 (LOC100527501), mRNA	sp|Q9SRX2|RL191_ARATH	364	4e-101	60S ribosomal protein L19-1 OS=Arabidopsis thaliana GN=RPL19A PE=2 SV=1	SPCC1682.14	64.48	183	65	0	K02885	8e-109	391	gmx:100499875	large subunit ribosomal protein L19e	GO:0006412//translation;GO:0006412//translation;GO:0006412//translation;GO:0006412//translation;GO:0006412//translation	GO:0003735//structural constituent of ribosome;GO:0003735//structural constituent of ribosome;GO:0003735//structural constituent of ribosome;GO:0003735//structural constituent of ribosome;GO:0003735//structural constituent of ribosome	GO:0005730//nucleolus;GO:0005886//plasma membrane;GO:0022625//cytosolic large ribosomal subunit;GO:0005730//nucleolus;GO:0005886//plasma membrane;GO:0022625//cytosolic large ribosomal subunit;GO:0005730//nucleolus;GO:0005886//plasma membrane;GO:0022625//cytosolic large ribosomal subunit;GO:0005730//nucleolus;GO:0005886//plasma membrane;GO:0022625//cytosolic large ribosomal subunit;GO:0005730//nuc…
		score:2.5	csite:888	Ⅱ
		score:2.5	csite:889	Ⅱ
		score:3	csite:886	Ⅱ
		score:2.5	csite:890	Ⅱ
	Unigene30129_All	score:4	csite:3812	Ⅱ	--	--	--	--	gi|225443951|ref|XM_002279772.1|	854	0	PREDICTED: Vitis vinifera auxin response factor 6-like (LOC100242923), mRNA	sp|Q9ZTX8|ARFF_ARATH	1176	0	Auxin response factor 6 OS=Arabidopsis thaliana GN=ARF6 PE=1 SV=2	--	--	--	--	--	K14486	0	673	pop:POPTR_589324	auxin response factor	GO:0048519//negative regulation of biological process;GO:0006355//regulation of transcription, DNA-dependent;GO:0010014//meristem initiation;GO:0009909//regulation of flower development;GO:0009887//organ morphogenesis;GO:0010051//xylem and phloem pattern formation;GO:0010073//meristem maintenance;GO:0048481//ovule development;GO:0048439//flower morphogenesis;GO:0009855//determination of bilateral…	GO:0003677//DNA binding;GO:0046983//protein dimerization activity;GO:0003700//sequence-specific DNA binding transcription factor activity;GO:0003677//DNA binding;GO:0046983//protein dimerization activity;GO:0003700//sequence-specific DNA binding transcription factor activity;GO:0003677//DNA binding;GO:0046983//protein dimerization activity;GO:0003700//sequence-specific DNA binding transcription f…	GO:0005634//nucleus;GO:0005634//nucleus;GO:0005634//nucleus;GO:0005634//nucleus
		score:4	csite:3811	Ⅱ
		score:4	csite:3813	Ⅱ
		score:2	csite:3814	Ⅱ
	Unigene8730_All	score:3.5	csite:1629	Ⅱ	--	--	--	--	gi|359481657|ref|XM_002280260.2|	71.9	3e-09	PREDICTED: Vitis vinifera GDSL esterase/lipase CPRD49-like (LOC100256304), mRNA	sp|Q9SRM5|CPR49_ARATH	134	3e-31	GDSL esterase/lipase CPRD49 OS=Arabidopsis thaliana GN=CPRD49 PE=2 SV=1	--	--	--	--	--	--	--	--	--	--	-	GO:0016787//hydrolase activity;GO:0016787//hydrolase activity;GO:0016787//hydrolase activity;GO:0016787//hydrolase activity	-
		score:3.5	csite:1628	Ⅱ
		score:3.5	csite:1630	Ⅱ
		score:3.5	csite:1631	Ⅱ
	CL3908.Contig1_All	score:3	csite:297	Ⅱ	--	--	--	--	gi|460388692|ref|XM_004239952.1|	280	4e-72	PREDICTED: Solanum lycopersicum DNA-directed RNA polymerases I, II, and III subunit RPABC1-like, transcript variant 2 (LOC101249921), mRNA	--	--	--	--	SPAC23C4.15	43.48	207	113	2	K03013	5e-97	353	vvi:100259318	DNA-directed RNA polymerases I, II, and III subunit RPABC1	GO:0006626//protein targeting to mitochondrion;GO:0051604//protein maturation;GO:0006351//transcription, DNA-dependent;GO:0006626//protein targeting to mitochondrion;GO:0051604//protein maturation;GO:0006351//transcription, DNA-dependent	GO:0003899//DNA-directed RNA polymerase activity;GO:0003677//DNA binding;GO:0003899//DNA-directed RNA polymerase activity;GO:0003677//DNA binding	GO:0000418//DNA-directed RNA polymerase IV complex;GO:0005665//DNA-directed RNA polymerase II, core complex;GO:0000418//DNA-directed RNA polymerase IV complex;GO:0005665//DNA-directed RNA polymerase II, core complex
		score:3	csite:298	Ⅱ
	CL1840.Contig1_All	score:4	csite:198	Ⅱ	--	--	--	--	gi|470143455|ref|XM_004307343.1|	125	1e-25	PREDICTED: Fragaria vesca subsp. vesca monoglyceride lipase-like (LOC101298255), mRNA	sp|P18616|RPB1_ARATH	50.1	3e-06	DNA-directed RNA polymerase II subunit RPB1 OS=Arabidopsis thaliana GN=RPB205 PE=1 SV=3	PAB1050	26.62	278	189	10	K03006	9e-06	50.1	aly:ARALYDRAFT_491060	DNA-directed RNA polymerase II subunit RPB1 [EC:2.7.7.6]	GO:0051567//histone H3-K9 methylation;GO:0006342//chromatin silencing;GO:0051567//histone H3-K9 methylation;GO:0006342//chromatin silencing;GO:0051567//histone H3-K9 methylation;GO:0006342//chromatin silencing;GO:0051567//histone H3-K9 methylation;GO:0006342//chromatin silencing	GO:0003824//catalytic activity;GO:0003824//catalytic activity;GO:0003824//catalytic activity;GO:0003824//catalytic activity	GO:0005737//cytoplasm;GO:0005886//plasma membrane;GO:0005737//cytoplasm;GO:0005886//plasma membrane;GO:0005737//cytoplasm;GO:0005886//plasma membrane;GO:0005737//cytoplasm;GO:0005886//plasma membrane
		score:3	csite:199	Ⅱ
		score:4	csite:197	Ⅱ
		score:3	csite:200	Ⅱ
	Unigene38851_All	score:2	csite:674	Ⅰ	--	--	--	--	gi|297835397|ref|XM_002885535.1|	61.9	1e-06	Arabidopsis lyrata subsp. lyrata predicted protein, mRNA	--	--	--	--	--	--	--	--	--	--	--	--	--	--	-	-	-
	Unigene50636_All	score:3.5	csite:112	Ⅱ	--	--	--	--	gi|449505736|ref|XM_004162506.1|	65.9	2e-08	PREDICTED: Cucumis sativus HVA22-like protein i-like, transcript variant 1 (LOC101230508), mRNA	--	--	--	--	--	--	--	--	--	--	--	--	--	--	-	-	-
		score:3.5	csite:113	Ⅱ
		score:3	csite:114	Ⅱ
	CL10916.Contig2_All	score:1.5	csite:83	Ⅰ	--	--	--	--	--	--	--	--	sp|Q93WC4|IAA29_ARATH	134	1e-31	Auxin-responsive protein IAA29 OS=Arabidopsis thaliana GN=IAA29 PE=2 SV=2	--	--	--	--	--	K14484	3e-20	98.2	ath:AT3G23050	auxin-responsive protein IAA	GO:0009639//response to red or far red light;GO:0010033//response to organic substance	-	-
	CL7727.Contig4_All	score:2.5	csite:1717	Ⅱ	--	--	--	--	gi|460400014|ref|XM_004245483.1|	143	7e-31	PREDICTED: Solanum lycopersicum nucleoporin seh1-like (LOC101261437), mRNA	--	--	--	--	--	--	--	--	--	K14299	2e-27	114	rcu:RCOM_1691290	nucleoporin SEH1	GO:0043161//proteasomal ubiquitin-dependent protein catabolic process;GO:0043248//proteasome assembly;GO:0051788//response to misfolded protein;GO:0006626//protein targeting to mitochondrion;GO:0006635//fatty acid beta-oxidation;GO:0043161//proteasomal ubiquitin-dependent protein catabolic process;GO:0043248//proteasome assembly;GO:0051788//response to misfolded protein;GO:0006626//protein target…	GO:0005515//protein binding;GO:0000166//nucleotide binding;GO:0005515//protein binding;GO:0000166//nucleotide binding;GO:0005515//protein binding;GO:0000166//nucleotide binding;GO:0005515//protein binding;GO:0000166//nucleotide binding	GO:0005834//heterotrimeric G-protein complex;GO:0005635//nuclear envelope;GO:0005737//cytoplasm;GO:0005834//heterotrimeric G-protein complex;GO:0005635//nuclear envelope;GO:0005737//cytoplasm;GO:0005834//heterotrimeric G-protein complex;GO:0005635//nuclear envelope;GO:0005737//cytoplasm;GO:0005834//heterotrimeric G-protein complex;GO:0005635//nuclear envelope;GO:0005737//cytoplasm
		score:2.5	csite:1718	Ⅱ
		score:2.5	csite:1716	Ⅱ
		score:2.5	csite:1719	Ⅱ
	CL768.Contig21_All	score:1.5	csite:2983	Ⅱ	--	--	--	--	--	--	--	--	sp|Q6F2Y7|CLPB1_ORYSJ	145	1e-34	Chaperone protein ClpB1 OS=Oryza sativa subsp. japonica GN=CLPB1 PE=2 SV=1	NMA1683	24.72	534	385	15	K03695	4e-35	148	bdi:100825913	ATP-dependent Clp protease ATP-binding subunit ClpB	-	-	-
		score:1.5	csite:2984	Ⅲ
	CL8365.Contig2_All	score:3	csite:71	Ⅱ	--	--	--	--	gi|470122570|ref|XM_004297266.1|	63.9	2e-07	PREDICTED: Fragaria vesca subsp. vesca uncharacterized LOC101308457 (LOC101308457), mRNA	--	--	--	--	--	--	--	--	--	--	--	--	--	--	-	-	-
		score:3	csite:72	Ⅱ
		score:3	csite:70	Ⅱ
	CL5540.Contig6_All	score:4	csite:473	Ⅰ	--	--	--	--	gi|359481859|ref|XM_002275989.2|	210	4e-51	PREDICTED: Vitis vinifera uncharacterized LOC100258945 (LOC100258945), mRNA	--	--	--	--	--	--	--	--	--	--	--	--	--	--	-	-	-
	CL1382.Contig11_All	score:3	csite:1557	Ⅱ	--	--	--	--	gi|356513212|ref|XM_003525260.1|	254	2e-64	PREDICTED: Glycine max pollen-specific protein SF21-like (LOC100793778), mRNA	sp|O23969|SF21_HELAN	185	6e-78	Pollen-specific protein SF21 OS=Helianthus annuus GN=SF21 PE=2 SV=1	--	--	--	--	--	--	--	--	--	--	GO:0060918//auxin transport;GO:0030154//cell differentiation;GO:0060918//auxin transport;GO:0030154//cell differentiation	-	GO:0005737//cytoplasm;GO:0005737//cytoplasm
		score:3	csite:1558	Ⅱ
	CL2827.Contig7_All	score:1	csite:2113	Ⅱ	--	--	--	--	gi|349706560|emb|FQ395191.1|	165	4e-37	Vitis vinifera clone SS0AFA17YE09	sp|Q9LYT3|TT12_ARATH	441	2e-123	Protein TRANSPARENT TESTA 12 OS=Arabidopsis thaliana GN=TT12 PE=2 SV=1	SPCC4B3.13	30.02	483	335	5	K03327	0	720	rcu:RCOM_0905040	multidrug resistance protein, MATE family	GO:0080167//response to karrikin;GO:0006855//drug transmembrane transport;GO:0080167//response to karrikin;GO:0006855//drug transmembrane transport;GO:0080167//response to karrikin;GO:0006855//drug transmembrane transport	GO:0015297//antiporter activity;GO:0015238//drug transmembrane transporter activity;GO:0015297//antiporter activity;GO:0015238//drug transmembrane transporter activity;GO:0015297//antiporter activity;GO:0015238//drug transmembrane transporter activity	GO:0016020//membrane;GO:0016020//membrane;GO:0016020//membrane
		score:1	csite:2114	Ⅱ
		score:1	csite:2115	Ⅱ
	Unigene5164_All	score:2	csite:1278	Ⅱ	--	--	--	--	--	--	--	--	--	--	--	--	--	--	--	--	--	--	--	--	--	--	-	-	-
		score:2	csite:1279	Ⅱ
		score:2	csite:1277	Ⅱ
	CL2962.Contig4_All	score:3	csite:156	Ⅰ	--	--	--	--	gi|460382327|ref|XM_004236843.1|	216	3e-53	PREDICTED: Solanum lycopersicum GA-binding protein subunit beta-2-like (LOC101253275), mRNA	sp|Q9SAR5|AKR2_ARATH	87.4	1e-17	Ankyrin repeat domain-containing protein 2 OS=Arabidopsis thaliana GN=AKR2 PE=1 SV=2	PA2498	34.4	125	82	1	K06694	3e-13	73.9	ath:AT2G03430	26S proteasome non-ATPase regulatory subunit 10	-	-	GO:0005634//nucleus
	CL5997.Contig10_All	score:1.5	csite:2165	Ⅰ	--	--	--	--	gi|359485134|ref|XM_002275649.2|	959	0	PREDICTED: Vitis vinifera FGGY carbohydrate kinase domain-containing protein-like (LOC100253052), mRNA	--	--	--	--	YPO3637	49.65	568	284	7	K00875	5e-52	204	cme:CMF097C	D-ribulokinase [EC:2.7.1.47]	GO:0005975//carbohydrate metabolic process;GO:0016310//phosphorylation	GO:0016773//phosphotransferase activity, alcohol group as acceptor;GO:0019200//carbohydrate kinase activity	GO:0005739//mitochondrion;GO:0009507//chloroplast
	Unigene61305_All	score:3.5	csite:743	Ⅱ	--	--	--	--	gi|225451622|ref|XM_002276486.1|	331	2e-87	PREDICTED: Vitis vinifera uncharacterized LOC100256625 (LOC100256625), mRNA	sp|Q680Q4|SIZ1_ARATH	219	3e-57	E3 SUMO-protein ligase SIZ1 OS=Arabidopsis thaliana GN=SIZ1 PE=1 SV=2	--	--	--	--	--	--	--	--	--	--	GO:0006364//rRNA processing;GO:0019288//isopentenyl diphosphate biosynthetic process, mevalonate-independent pathway;GO:0010027//thylakoid membrane organization;GO:0010190//cytochrome b6f complex assembly;GO:0010207//photosystem II assembly;GO:0006364//rRNA processing;GO:0019288//isopentenyl diphosphate biosynthetic process, mevalonate-independent pathway;GO:0010027//thylakoid membrane organizati…	-	GO:0009507//chloroplast;GO:0009507//chloroplast;GO:0009507//chloroplast;GO:0009507//chloroplast
		score:3.5	csite:744	Ⅱ
		score:3	csite:745	Ⅲ
		score:3.5	csite:742	Ⅲ
	CL385.Contig17_All	score:3	csite:3183	Ⅱ	--	--	--	--	gi|460368258|ref|XM_004229937.1|	268	4e-68	PREDICTED: Solanum lycopersicum uncharacterized LOC101252721 (LOC101252721), mRNA	sp|Q9C671|P4K2B_ARATH	193	6e-49	Probable phosphatidylinositol 4-kinase type 2-beta At1g26270 OS=Arabidopsis thaliana GN=At1g26270 PE=1 SV=1	YLL039c	26.19	210	152	4	K08770	1e-12	74.7	bdi:100831055	ubiquitin C	-	GO:0016773//phosphotransferase activity, alcohol group as acceptor;GO:0016773//phosphotransferase activity, alcohol group as acceptor;GO:0016773//phosphotransferase activity, alcohol group as acceptor	-
		score:3	csite:3182	Ⅱ
		score:3	csite:3184	Ⅱ
	Unigene26195_All	score:4	csite:708	Ⅱ	--	--	--	--	gi|460401890|ref|XM_004246401.1|	99.6	4e-18	PREDICTED: Solanum lycopersicum CASP-like protein At3g53850-like (LOC101260370), mRNA	sp|Q945M8|CSPLI_ARATH	205	2e-53	CASP-like protein At3g53850 OS=Arabidopsis thaliana GN=At3g53850 PE=2 SV=1	--	--	--	--	--	--	--	--	--	--	-	-	GO:0016021//integral to membrane;GO:0005739//mitochondrion;GO:0005886//plasma membrane;GO:0016021//integral to membrane;GO:0005739//mitochondrion;GO:0005886//plasma membrane;GO:0016021//integral to membrane;GO:0005739//mitochondrion;GO:0005886//plasma membrane;GO:0016021//integral to membrane;GO:0005739//mitochondrion;GO:0005886//plasma membrane
		score:4	csite:707	Ⅱ
		score:3	csite:709	Ⅱ
		score:3	csite:710	Ⅱ
	CL16426.Contig5_All	score:3.5	csite:3662	Ⅱ	--	--	--	--	gi|359476120|ref|XM_002282539.2|	2411	0	PREDICTED: Vitis vinifera cellulose synthase A catalytic subunit 1 [UDP-forming]-like (LOC100254408), mRNA	sp|O48946|CESA1_ARATH	1949	0	Cellulose synthase A catalytic subunit 1 [UDP-forming] OS=Arabidopsis thaliana GN=CESA1 PE=1 SV=1	alr3757	25.92	382	269	12	K10999	0	2085	rcu:RCOM_0924530	cellulose synthase A [EC:2.4.1.12]	GO:0009833//primary cell wall biogenesis;GO:0030244//cellulose biosynthetic process;GO:0042538//hyperosmotic salinity response;GO:0009833//primary cell wall biogenesis;GO:0030244//cellulose biosynthetic process;GO:0042538//hyperosmotic salinity response;GO:0009833//primary cell wall biogenesis;GO:0030244//cellulose biosynthetic process;GO:0042538//hyperosmotic salinity response	GO:0008270//zinc ion binding;GO:0016760//cellulose synthase (UDP-forming) activity;GO:0008270//zinc ion binding;GO:0016760//cellulose synthase (UDP-forming) activity;GO:0008270//zinc ion binding;GO:0016760//cellulose synthase (UDP-forming) activity	GO:0016021//integral to membrane;GO:0005794//Golgi apparatus;GO:0005886//plasma membrane;GO:0016021//integral to membrane;GO:0005794//Golgi apparatus;GO:0005886//plasma membrane;GO:0016021//integral to membrane;GO:0005794//Golgi apparatus;GO:0005886//plasma membrane
		score:3.5	csite:3663	Ⅱ
		score:3.5	csite:3664	Ⅱ
	Unigene39050_All	score:3.5	csite:2724	Ⅱ	--	--	--	--	gi|225439034|ref|XM_002264313.1|	396	1e-107	PREDICTED: Vitis vinifera protein SCARECROW-like (LOC100265598), mRNA	sp|Q2Z2E9|SCR_IPONI	829	0	Protein SCARECROW OS=Ipomoea nil GN=SCR PE=1 SV=1	--	--	--	--	--	K14494	4e-68	258	rcu:RCOM_0307540	DELLA protein	GO:0051457//maintenance of protein location in nucleus;GO:0008356//asymmetric cell division;GO:0009956//radial pattern formation;GO:0009630//gravitropism;GO:0051457//maintenance of protein location in nucleus;GO:0008356//asymmetric cell division;GO:0009956//radial pattern formation;GO:0009630//gravitropism;GO:0051457//maintenance of protein location in nucleus;GO:0008356//asymmetric cell division…	GO:0043565//sequence-specific DNA binding;GO:0003700//sequence-specific DNA binding transcription factor activity;GO:0042803//protein homodimerization activity;GO:0043565//sequence-specific DNA binding;GO:0003700//sequence-specific DNA binding transcription factor activity;GO:0042803//protein homodimerization activity;GO:0043565//sequence-specific DNA binding;GO:0003700//sequence-specific DNA bin…	GO:0005634//nucleus;GO:0005634//nucleus;GO:0005634//nucleus;GO:0005634//nucleus
		score:3.5	csite:2723	Ⅱ
		score:3.5	csite:2725	Ⅱ
		score:3	csite:2726	Ⅱ
	CL7012.Contig13_All	score:3.5	csite:2441	Ⅱ	--	--	--	--	gi|356510805|ref|XM_003524077.1|	353	6e-94	PREDICTED: Glycine max copper-transporting ATPase RAN1-like (LOC100798164), mRNA	sp|Q9S7J8|HMA7_ARATH	461	1e-129	Copper-transporting ATPase RAN1 OS=Arabidopsis thaliana GN=RAN1 PE=1 SV=1	CAC3655	43.1	290	165	5	K01533	2e-139	494	vvi:100266338	Cu2+-exporting ATPase [EC:3.6.3.4]	GO:0010119//regulation of stomatal movement;GO:0009873//ethylene mediated signaling pathway;GO:0009651//response to salt stress;GO:0006184//GTP catabolic process;GO:0035434//copper ion transmembrane transport;GO:0006754//ATP biosynthetic process;GO:0006487//protein N-linked glycosylation;GO:0007264//small GTPase mediated signal transduction;GO:0000303//response to superoxide;GO:0008219//cell deat…	GO:0005515//protein binding;GO:0005525//GTP binding;GO:0043682//copper-transporting ATPase activity;GO:0003924//GTPase activity;GO:0005507//copper ion binding;GO:0005524//ATP binding;GO:0005515//protein binding;GO:0005525//GTP binding;GO:0043682//copper-transporting ATPase activity;GO:0003924//GTPase activity;GO:0005507//copper ion binding;GO:0005524//ATP binding;GO:0005515//protein binding;GO:00…	GO:0005802//trans-Golgi network;GO:0048046//apoplast;GO:0016021//integral to membrane;GO:0005618//cell wall;GO:0005794//Golgi apparatus;GO:0005829//cytosol;GO:0005768//endosome;GO:0005886//plasma membrane;GO:0005634//nucleus;GO:0005802//trans-Golgi network;GO:0048046//apoplast;GO:0016021//integral to membrane;GO:0005618//cell wall;GO:0005794//Golgi apparatus;GO:0005829//cytosol;GO:0005768//endoso…
		score:3	csite:2443	Ⅱ
		score:3.5	csite:2442	Ⅱ
		score:3	csite:2444	Ⅱ
		score:2	csite:2445	Ⅱ
		score:2	csite:2446	Ⅱ
	Unigene48670_All	score:4	csite:31	Ⅰ	--	--	--	--	--	--	--	--	--	--	--	--	--	--	--	--	--	--	--	--	--	--	-	-	-
	CL4546.Contig3_All	score:3.5	csite:70	Ⅱ	--	--	--	--	gi|460369358|ref|XM_004230482.1|	238	2e-59	PREDICTED: Solanum lycopersicum calmodulin-binding transcription factor SR1L (LOC101055571), mRNA	sp|Q6NPP4|CMTA2_ARATH	263	3e-70	Calmodulin-binding transcription activator 2 OS=Arabidopsis thaliana GN=CMTA2 PE=1 SV=1	--	--	--	--	--	--	--	--	--	--	GO:0050826//response to freezing;GO:0045893//positive regulation of transcription, DNA-dependent;GO:0050826//response to freezing;GO:0045893//positive regulation of transcription, DNA-dependent	GO:0005516//calmodulin binding;GO:0003677//DNA binding;GO:0005516//calmodulin binding;GO:0003677//DNA binding	GO:0005634//nucleus;GO:0005634//nucleus
		score:3.5	csite:71	Ⅱ
	CL7501.Contig3_All	score:3.5	csite:56	Ⅱ	--	--	--	--	gi|82568692|dbj|AB218780.1|	581	1e-163	Prunus mume Pm22 mRNA for 1-acyl-sn-glycerol-3-phosphate acyltransferase, complete cds	sp|Q6IWY1|LPAT2_BRAOL	505	3e-143	1-acyl-sn-glycerol-3-phosphate acyltransferase 2 OS=Brassica oleracea GN=LPAT2 PE=2 SV=1	SPBC428.14	29.17	216	145	2	K13523	8e-150	528	gmx:100812696	lysophosphatidic acid acyltransferase / lysophosphatidylinositol acyltransferase [EC:2.3.1.51 2.3.1.-]	GO:0008152//metabolic process;GO:0008152//metabolic process;GO:0008152//metabolic process;GO:0008152//metabolic process	GO:0003841//1-acylglycerol-3-phosphate O-acyltransferase activity;GO:0003841//1-acylglycerol-3-phosphate O-acyltransferase activity;GO:0003841//1-acylglycerol-3-phosphate O-acyltransferase activity;GO:0003841//1-acylglycerol-3-phosphate O-acyltransferase activity	GO:0005783//endoplasmic reticulum;GO:0005783//endoplasmic reticulum;GO:0005783//endoplasmic reticulum;GO:0005783//endoplasmic reticulum
		score:3.5	csite:55	Ⅱ
		score:3.5	csite:57	Ⅱ
		score:3	csite:58	Ⅱ
	CL5056.Contig9_All	score:3.5	csite:32	Ⅱ	--	--	--	--	gi|386778766|gb|JQ678789.1|	109	8e-21	Vitis quinquangularis jasmonate ZIM-domain protein 2 (JAZ2) mRNA, complete cds	sp|Q58G47|TIF6A_ARATH	125	6e-29	Protein TIFY 6A OS=Arabidopsis thaliana GN=TIFY6A PE=1 SV=1	--	--	--	--	--	K13464	2e-77	288	vvi:100262965	jasmonate ZIM domain-containing protein	-	-	-
		score:2.5	csite:33	Ⅱ
		score:3.5	csite:31	Ⅱ
		score:2.5	csite:34	Ⅱ
	Unigene14340_All	score:2.5	csite:77	Ⅱ	--	--	--	--	gi|311705196|gb|HM440376.1|	67.9	9e-09	Agrostis stolonifera microsatellite AsNJGA1337 sequence	sp|Q9LZD8|U89A2_ARATH	130	4e-31	UDP-glycosyltransferase 89A2 OS=Arabidopsis thaliana GN=UGT89A2 PE=2 SV=1	--	--	--	--	--	K13496	2e-09	60.1	ath:AT2G36780	UDP-glucosyl transferase 73C [EC:2.4.1.-]	GO:0006310//DNA recombination;GO:0006281//DNA repair;GO:0006310//DNA recombination;GO:0006281//DNA repair;GO:0006310//DNA recombination;GO:0006281//DNA repair;GO:0006310//DNA recombination;GO:0006281//DNA repair	GO:0047213//anthocyanidin 3-O-glucosyltransferase activity;GO:0047213//anthocyanidin 3-O-glucosyltransferase activity;GO:0047213//anthocyanidin 3-O-glucosyltransferase activity;GO:0047213//anthocyanidin 3-O-glucosyltransferase activity	GO:0005634//nucleus;GO:0005634//nucleus;GO:0005634//nucleus;GO:0005634//nucleus
		score:2.5	csite:78	Ⅱ
		score:2.5	csite:79	Ⅱ
		score:2.5	csite:80	Ⅱ
	CL13211.Contig3_All	score:1.5	csite:83	Ⅰ	--	--	--	--	gi|470143207|ref|XM_004307225.1|	79.8	8e-12	PREDICTED: Fragaria vesca subsp. vesca uncharacterized LOC101309967 (LOC101309967), mRNA	--	--	--	--	--	--	--	--	--	--	--	--	--	--	-	-	GO:0044464//cell part
	CL13964.Contig1_All	score:3	csite:946	Ⅱ	--	--	--	--	gi|225466060|ref|XM_002264131.1|	77.8	2e-11	PREDICTED: Vitis vinifera 21 kDa protein-like (LOC100251832), mRNA	sp|P17407|21KD_DAUCA	168	4e-42	21 kDa protein OS=Daucus carota PE=2 SV=1	Rv3876	44.26	61	33	1	K02355	7e-25	112	vvi:100257414	elongation factor G	-	-	-
		score:3	csite:947	Ⅱ
		score:2	csite:948	Ⅱ
		score:2	csite:949	Ⅱ
	Unigene27072_All	score:3.5	csite:296	Ⅰ	--	--	--	--	--	--	--	--	--	--	--	--	--	--	--	--	--	--	--	--	--	--	-	-	-
	CL243.Contig7_All	score:0.5	csite:91	Ⅰ	--	--	--	--	gi|359472650|ref|XM_002280055.2|	321	3e-84	PREDICTED: Vitis vinifera poly(A) polymerase-like (LOC100252483), mRNA	--	--	--	--	SPBC646.04	49.7	167	84	0	K14376	1e-146	306	vvi:100252483	poly(A) polymerase [EC:2.7.7.19]	GO:0000278//mitotic cell cycle;GO:0043631//RNA polyadenylation	GO:0003723//RNA binding;GO:0005515//protein binding;GO:0004652//polynucleotide adenylyltransferase activity	GO:0005634//nucleus
	CL1757.Contig2_All	score:3	csite:16	Ⅰ	--	--	--	--	gi|460415384|ref|XM_004252991.1|	414	1e-113	PREDICTED: Solanum lycopersicum vacuolar protein sorting-associated protein 20 homolog 2-like (LOC101250100), mRNA	sp|Q9FY89|VP202_ARATH	323	1e-88	Vacuolar protein sorting-associated protein 20 homolog 2 OS=Arabidopsis thaliana GN=VPS20.2 PE=1 SV=1	--	--	--	--	--	K12195	2e-97	354	vvi:100248753	charged multivesicular body protein 6	GO:0010286//heat acclimation;GO:0016192//vesicle-mediated transport;GO:0015031//protein transport	GO:0005515//protein binding	GO:0005886//plasma membrane;GO:0000815//ESCRT III complex
	CL15.Contig3_All	score:3	csite:1763	Ⅰ	--	--	--	--	gi|461496364|ref|NM_001247304.2|	317	3e-83	Solanum lycopersicum HD-ZIP protein (THOM1), mRNA	sp|P46602|HAT3_ARATH	299	5e-81	Homeobox-leucine zipper protein HAT3 OS=Arabidopsis thaliana GN=HAT3 PE=2 SV=2	ECU03g1170	43.64	55	31	0	K09338	1e-80	299	ath:AT3G60390	homeobox-leucine zipper protein	GO:0044763;GO:0009725//response to hormone stimulus;GO:0048856//anatomical structure development;GO:0044767;GO:0050794//regulation of cellular process;GO:0006351//transcription, DNA-dependent;GO:0009639//response to red or far red light	GO:0043565//sequence-specific DNA binding	-
	CL12763.Contig2_All	score:3.5	csite:89	Ⅰ	--	--	--	--	gi|5931764|emb|AJ244024.1|	961	0	Nicotiana tabacum mRNA for phragmoplastin, dynamin-like protein	sp|Q39828|SDL5A_SOYBN	787	0	Dynamin-related protein 5A OS=Glycine max PE=2 SV=1	YLL001w	37.5	528	264	5	K01528	2e-84	311	smo:SELMODRAFT_119205	dynamin GTPase [EC:3.6.5.5]	GO:0009793//embryo development ending in seed dormancy;GO:0006184//GTP catabolic process;GO:0010051//xylem and phloem pattern formation;GO:0009920//cell plate formation involved in plant-type cell wall biogenesis;GO:0048488//synaptic vesicle endocytosis;GO:0010091//trichome branching	GO:0005525//GTP binding;GO:0030276//clathrin binding;GO:0003924//GTPase activity	GO:0005773//vacuole;GO:0009524//phragmoplast;GO:0005874//microtubule;GO:0009504//cell plate;GO:0009535//chloroplast thylakoid membrane;GO:0005886//plasma membrane
	Unigene50546_All	score:4	csite:62	Ⅰ	--	--	--	--	gi|195325689|gb|EU670713.1|	61.9	2e-07	Porphyra yezoensis clone 21 microsatellite sequence	--	--	--	--	--	--	--	--	--	--	--	--	--	--	-	-	-
	CL259.Contig2_All	score:3	csite:1312	Ⅰ	--	--	--	--	gi|270140752|gb|BT107704.1|	77.8	3e-11	Picea glauca clone GQ03111_L01 mRNA sequence	--	--	--	--	--	--	--	--	--	K12811	1e-07	56.6	vvi:100262258	ATP-dependent RNA helicase DDX46/PRP5 [EC:3.6.4.13]	-	-	-
	Unigene29926_All	score:3	csite:1602	Ⅱ	--	--	--	--	gi|460394726|ref|XM_004242898.1|	476	1e-131	PREDICTED: Solanum lycopersicum pollen-specific protein SF21-like (LOC101255415), mRNA	sp|O23969|SF21_HELAN	480	1e-135	Pollen-specific protein SF21 OS=Helianthus annuus GN=SF21 PE=2 SV=1	--	--	--	--	--	--	--	--	--	--	GO:0060918//auxin transport;GO:0030154//cell differentiation;GO:0060918//auxin transport;GO:0030154//cell differentiation	-	GO:0005737//cytoplasm;GO:0005737//cytoplasm
		score:3	csite:1603	Ⅱ
	CL651.Contig5_All	score:4	csite:847	Ⅱ	--	--	--	--	gi|359482682|ref|XM_002275804.2|	555	1e-155	PREDICTED: Vitis vinifera developmentally regulated G-protein 2-like (LOC100241236), mRNA	sp|Q9LQK0|DRG1_ARATH	418	9e-117	Developmentally regulated G-protein 1 OS=Arabidopsis thaliana GN=DRG1 PE=1 SV=1	SPBC354.01	63.3	218	80	1	K06944	7e-119	426	gmx:100778178		GO:0006457//protein folding;GO:0009408//response to heat;GO:0016114//terpenoid biosynthetic process;GO:0009644//response to high light intensity;GO:0042542//response to hydrogen peroxide;GO:0006457//protein folding;GO:0009408//response to heat;GO:0016114//terpenoid biosynthetic process;GO:0009644//response to high light intensity;GO:0042542//response to hydrogen peroxide;GO:0006457//protein foldi…	GO:0019003//GDP binding;GO:0003924//GTPase activity;GO:0070300//phosphatidic acid binding;GO:0005525//GTP binding;GO:0019003//GDP binding;GO:0003924//GTPase activity;GO:0070300//phosphatidic acid binding;GO:0005525//GTP binding;GO:0019003//GDP binding;GO:0003924//GTPase activity;GO:0070300//phosphatidic acid binding;GO:0005525//GTP binding	GO:0016023//cytoplasmic membrane-bounded vesicle;GO:0016023//cytoplasmic membrane-bounded vesicle;GO:0016023//cytoplasmic membrane-bounded vesicle
		score:4	csite:848	Ⅱ
		score:2	csite:849	Ⅱ
	Unigene21387_All	score:2	csite:890	Ⅱ	--	--	--	--	gi|225436222|ref|XM_002273566.1|	515	1e-143	PREDICTED: Vitis vinifera RNA polymerase sigma factor rpoD-like (LOC100243819), mRNA	sp|O22056|SIGB_ARATH	664	0	RNA polymerase sigma factor sigB OS=Arabidopsis thaliana GN=SIGB PE=2 SV=2	all5263	43.37	332	186	2	K03086	9e-74	277	ota:Ot06g01190	RNA polymerase primary sigma factor	GO:0009750//response to fructose stimulus;GO:0006399//tRNA metabolic process;GO:0006098//pentose-phosphate shunt;GO:0010218//response to far red light;GO:0016117//carotenoid biosynthetic process;GO:0006833//water transport;GO:0010114//response to red light;GO:0019288//isopentenyl diphosphate biosynthetic process, mevalonate-independent pathway;GO:0006352//DNA-dependent transcription, initiation;G…	GO:0003899//DNA-directed RNA polymerase activity;GO:0005515//protein binding;GO:0001053//plastid sigma factor activity;GO:0003677//DNA binding;GO:0003700//sequence-specific DNA binding transcription factor activity;GO:0003899//DNA-directed RNA polymerase activity;GO:0005515//protein binding;GO:0001053//plastid sigma factor activity;GO:0003677//DNA binding;GO:0003700//sequence-specific DNA binding…	GO:0009507//chloroplast;GO:0009507//chloroplast;GO:0009507//chloroplast;GO:0009507//chloroplast;GO:0009507//chloroplast;GO:0009507//chloroplast
		score:2	csite:892	Ⅱ
		score:2	csite:891	Ⅱ
		score:2	csite:893	Ⅱ
		score:2	csite:894	Ⅱ
		score:3.5	csite:889	Ⅲ
	CL16379.Contig4_All	score:3.5	csite:119	Ⅰ	--	--	--	--	--	--	--	--	--	--	--	--	--	--	--	--	--	--	--	--	--	--	-	-	-
	CL8825.Contig3_All	score:4	csite:2379	Ⅱ	--	--	--	--	gi|470138623|ref|XM_004305007.1|	127	6e-26	PREDICTED: Fragaria vesca subsp. vesca probable galacturonosyltransferase 7-like (LOC101314013), mRNA	sp|Q9ZVI7|GAUT7_ARATH	388	2e-177	Probable galacturonosyltransferase 7 OS=Arabidopsis thaliana GN=GAUT7 PE=1 SV=2	SP1765	20.79	202	148	6	K13648	0	429	gmx:100795264	alpha-1,4-galacturonosyltransferase [EC:2.4.1.43]	GO:0016926//protein desumoylation;GO:0050665//hydrogen peroxide biosynthetic process;GO:0010228//vegetative to reproductive phase transition of meristem;GO:0016926//protein desumoylation;GO:0050665//hydrogen peroxide biosynthetic process;GO:0010228//vegetative to reproductive phase transition of meristem;GO:0016926//protein desumoylation;GO:0050665//hydrogen peroxide biosynthetic process;GO:00102…	GO:0016757//transferase activity, transferring glycosyl groups;GO:0016757//transferase activity, transferring glycosyl groups;GO:0016757//transferase activity, transferring glycosyl groups;GO:0016757//transferase activity, transferring glycosyl groups	GO:0005768//endosome;GO:0005794//Golgi apparatus;GO:0005802//trans-Golgi network;GO:0005768//endosome;GO:0005794//Golgi apparatus;GO:0005802//trans-Golgi network;GO:0005768//endosome;GO:0005794//Golgi apparatus;GO:0005802//trans-Golgi network;GO:0005768//endosome;GO:0005794//Golgi apparatus;GO:0005802//trans-Golgi network
		score:4	csite:2378	Ⅱ
		score:3	csite:2380	Ⅱ
		score:3	csite:2381	Ⅱ
	Unigene21897_All	score:2.5	csite:47	Ⅱ	--	--	--	--	gi|225311264|dbj|AK319403.1|	176	5e-41	Solanum lycopersicum cDNA, clone: LEFL1021DG10, HTC in leaf	sp|P23444|H1_MAIZE	58.2	1e-08	Histone H1 OS=Zea mays PE=2 SV=2	--	--	--	--	--	K11275	3e-09	62	sbi:SORBI_06g026070	histone H1/5	GO:0009744//response to sucrose stimulus;GO:0019684//photosynthesis, light reaction;GO:0009750//response to fructose stimulus;GO:0009651//response to salt stress;GO:0042742//defense response to bacterium;GO:0009416//response to light stimulus;GO:0009409//response to cold;GO:0006833//water transport;GO:0030003//cellular cation homeostasis;GO:0070838//divalent metal ion transport;GO:0009744//respon…	-	GO:0009941//chloroplast envelope;GO:0009535//chloroplast thylakoid membrane;GO:0009570//chloroplast stroma;GO:0010319//stromule;GO:0009941//chloroplast envelope;GO:0009535//chloroplast thylakoid membrane;GO:0009570//chloroplast stroma;GO:0010319//stromule;GO:0009941//chloroplast envelope;GO:0009535//chloroplast thylakoid membrane;GO:0009570//chloroplast stroma;GO:0010319//stromule;GO:0009941//chl…
		score:2.5	csite:48	Ⅱ
		score:2.5	csite:49	Ⅱ
		score:4	csite:46	Ⅱ
	Unigene21286_All	score:3.5	csite:660	Ⅱ	--	--	--	--	--	--	--	--	--	--	--	--	--	--	--	--	--	--	--	--	--	--	-	-	-
		score:2.5	csite:661	Ⅱ
		score:3.5	csite:659	Ⅱ
		score:2.5	csite:662	Ⅱ
	CL1594.Contig3_All	score:1.5	csite:1056	Ⅱ	--	--	--	--	gi|460369289|ref|XM_004230448.1|	220	2e-54	PREDICTED: Solanum lycopersicum uncharacterized LOC101254844 (LOC101254844), mRNA	sp|P0CB26|Y1089_ARATH	338	3e-93	Uncharacterized protein At1g10890 OS=Arabidopsis thaliana GN=At1g10890 PE=1 SV=1	PA3729	26.37	201	135	5	K13173	2e-112	404	vvi:100267001	arginine and glutamate-rich protein 1	-	-	-
		score:1.5	csite:1057	Ⅱ
		score:2.5	csite:1055	Ⅱ
	Unigene32792_All	score:3.5	csite:629	Ⅱ	--	--	--	--	--	--	--	--	--	--	--	--	--	--	--	--	--	K13123	4e-07	52.8	rcu:RCOM_1618490	G patch domain-containing protein 1	-	-	GO:0005739//mitochondrion;GO:0005739//mitochondrion;GO:0005739//mitochondrion
		score:3.5	csite:628	Ⅱ
		score:2.5	csite:630	Ⅱ
	CL3320.Contig7_All	score:3.5	csite:948	Ⅱ	--	--	--	--	gi|356534507|ref|XM_003535747.1|	111	2e-21	PREDICTED: Glycine max solute carrier family 35 member F1-like (LOC100780052), mRNA	--	--	--	--	SPCC320.08	36.19	105	60	1	K15287	4e-56	217	gmx:100780052	solute carrier family 35, member F1/2	-	-	-
		score:3	csite:950	Ⅱ
		score:3	csite:951	Ⅱ
		score:3	csite:949	Ⅱ
	CL479.Contig4_All	score:3.5	csite:921	Ⅱ	--	--	--	--	gi|349703354|emb|FQ383317.1|	438	1e-119	Vitis vinifera clone SS0ABG23YN08	sp|Q6ICX4|PTBP3_ARATH	513	3e-145	Polypyrimidine tract-binding protein homolog 3 OS=Arabidopsis thaliana GN=At1g43190 PE=2 SV=1	--	--	--	--	--	K14948	4e-142	504	pop:POPTR_1071446	olypyrimidine tract-binding protein 2	GO:0006397//mRNA processing;GO:0055114//oxidation-reduction process;GO:0006397//mRNA processing;GO:0055114//oxidation-reduction process;GO:0006397//mRNA processing;GO:0055114//oxidation-reduction process;GO:0006397//mRNA processing;GO:0055114//oxidation-reduction process;GO:0006397//mRNA processing;GO:0055114//oxidation-reduction process	GO:0003723//RNA binding;GO:0032440//2-alkenal reductase [NAD(P)] activity;GO:0000166//nucleotide binding;GO:0003723//RNA binding;GO:0032440//2-alkenal reductase [NAD(P)] activity;GO:0000166//nucleotide binding;GO:0003723//RNA binding;GO:0032440//2-alkenal reductase [NAD(P)] activity;GO:0000166//nucleotide binding;GO:0003723//RNA binding;GO:0032440//2-alkenal reductase [NAD(P)] activity;GO:0000166…	GO:0005634//nucleus;GO:0005634//nucleus;GO:0005634//nucleus;GO:0005634//nucleus;GO:0005634//nucleus
		score:3.5	csite:922	Ⅱ
		score:3	csite:923	Ⅱ
		score:3.5	csite:920	Ⅱ
		score:3	csite:924	Ⅱ
	Unigene65523_All	score:3.5	csite:455	Ⅱ	--	--	--	--	gi|349723990|emb|FQ382253.1|	135	5e-29	Vitis vinifera clone SS0ABG64YN18	sp|O24616|PSA7B_ARATH	115	1e-26	Proteasome subunit alpha type-7-B OS=Arabidopsis thaliana GN=PAD2 PE=1 SV=2	MA1779	61.11	54	21	0	K02731	3e-26	115	aly:ARALYDRAFT_906473	20S proteasome subunit alpha 4 [EC:3.4.25.1]	GO:0009908//flower development;GO:0051788//response to misfolded protein;GO:0009853//photorespiration;GO:0006094//gluconeogenesis;GO:0043161//proteasomal ubiquitin-dependent protein catabolic process;GO:0006833//water transport;GO:0009816//defense response to bacterium, incompatible interaction;GO:0009651//response to salt stress;GO:0052544//defense response by callose deposition in cell wall;GO:…	GO:0005515//protein binding;GO:0004298//threonine-type endopeptidase activity;GO:0004357//glutamate-cysteine ligase activity;GO:0005515//protein binding;GO:0004298//threonine-type endopeptidase activity;GO:0004357//glutamate-cysteine ligase activity;GO:0005515//protein binding;GO:0004298//threonine-type endopeptidase activity;GO:0004357//glutamate-cysteine ligase activity;GO:0005515//protein bind…	GO:0005774//vacuolar membrane;GO:0022626//cytosolic ribosome;GO:0009524//phragmoplast;GO:0019773//proteasome core complex, alpha-subunit complex;GO:0005819//spindle;GO:0009570//chloroplast stroma;GO:0005886//plasma membrane;GO:0005634//nucleus;GO:0005774//vacuolar membrane;GO:0022626//cytosolic ribosome;GO:0009524//phragmoplast;GO:0019773//proteasome core complex, alpha-subunit complex;GO:0005819…
		score:4	csite:453	Ⅱ
		score:3.5	csite:456	Ⅱ
		score:4	csite:454	Ⅱ
	Unigene14154_All	score:2.5	csite:1873	Ⅲ	--	--	--	--	gi|300193869|gb|HM187585.1|	587	1e-164	Picrorhiza kurrooa geraniol 10-hydroxylase mRNA, complete cds	sp|D1MI46|C76BA_SWEMU	818	0	Geraniol 8-hydroxylase OS=Swertia mussotii GN=CYP76B10 PE=1 SV=1	alr1450	25.24	412	301	10	K00517	8e-128	456	osa:4348172	[EC:1.14.-.-]	GO:0016099//monoterpenoid biosynthetic process;GO:0055114//oxidation-reduction process	GO:0009055//electron carrier activity;GO:0005506//iron ion binding;GO:0016709//oxidoreductase activity, acting on paired donors, with incorporation or reduction of molecular oxygen, NAD(P)H as one donor, and incorporation of one atom of oxygen;GO:0020037//heme binding	GO:0005789//endoplasmic reticulum membrane;GO:0016021//integral to membrane
	Unigene11_All	score:1	csite:233	Ⅱ	--	--	--	--	gi|84871640|dbj|AB220956.1|	67.9	5e-08	Chamaecyparis obtusa DNA, microsatellite marker Cos1874	sp|Q8H0U8|RH42_ARATH	135	8e-32	DEAD-box ATP-dependent RNA helicase 42 OS=Arabidopsis thaliana GN=RH42 PE=1 SV=2	SPAC56F8.03	22.72	449	336	10	K11984	7e-44	177	ppp:PHYPADRAFT_233757	U4/U6.U5 tri-snRNP-associated protein 1	-	-	-
		score:1	csite:235	Ⅱ
		score:1	csite:234	Ⅱ
		score:1	csite:236	Ⅱ
		score:1	csite:237	Ⅱ
		score:1	csite:232	Ⅱ
		score:2	csite:238	Ⅱ
	CL11692.Contig6_All	score:2	csite:4341	Ⅱ	--	--	--	--	gi|291278197|gb|GU361620.1|	412	1e-111	Nicotiana benthamiana calcium ATPase (NbCA1) mRNA, promoter region and complete cds	sp|O22218|ACA4_ARATH	1057	0	Calcium-transporting ATPase 4, plasma membrane-type OS=Arabidopsis thaliana GN=ACA4 PE=1 SV=1	MA4082	32.98	761	470	15	K01537	0	1169	vvi:100241741	Ca2+-transporting ATPase [EC:3.6.3.8]	GO:0051707//response to other organism;GO:0070588//calcium ion transmembrane transport;GO:0006970//response to osmotic stress;GO:0065007//biological regulation;GO:0051707//response to other organism;GO:0070588//calcium ion transmembrane transport;GO:0006970//response to osmotic stress;GO:0065007//biological regulation;GO:0051707//response to other organism;GO:0070588//calcium ion transmembrane tr…	GO:0005388//calcium-transporting ATPase activity;GO:0005516//calmodulin binding;GO:0046872//metal ion binding;GO:0005524//ATP binding;GO:0005388//calcium-transporting ATPase activity;GO:0005516//calmodulin binding;GO:0046872//metal ion binding;GO:0005524//ATP binding;GO:0005388//calcium-transporting ATPase activity;GO:0005516//calmodulin binding;GO:0046872//metal ion binding;GO:0005524//ATP bindi…	GO:0016021//integral to membrane;GO:0000325//plant-type vacuole;GO:0005774//vacuolar membrane;GO:0016021//integral to membrane;GO:0000325//plant-type vacuole;GO:0005774//vacuolar membrane;GO:0016021//integral to membrane;GO:0000325//plant-type vacuole;GO:0005774//vacuolar membrane;GO:0016021//integral to membrane;GO:0000325//plant-type vacuole;GO:0005774//vacuolar membrane
		score:4	csite:4340	Ⅱ
		score:2	csite:4342	Ⅱ
		score:2	csite:4343	Ⅱ
	CL1528.Contig6_All	score:4	csite:544	Ⅱ	--	--	--	--	gi|212288985|emb|CU927997.8|	111	8e-22	S.lycopersicum DNA sequence from clone LE_HBa-64G18 on chromosome 4, complete sequence	sp|Q9FEP7|SUT13_ARATH	108	2e-24	Sulfate transporter 1.3 OS=Arabidopsis thaliana GN=SULTR1;3 PE=2 SV=1	PA0029	32	75	51	2	--	--	--	--	--	GO:0008272//sulfate transport;GO:0009970//cellular response to sulfate starvation;GO:0055085//transmembrane transport;GO:0080160//selenate transport;GO:0008272//sulfate transport;GO:0009970//cellular response to sulfate starvation;GO:0055085//transmembrane transport;GO:0080160//selenate transport;GO:0008272//sulfate transport;GO:0009970//cellular response to sulfate starvation;GO:0055085//transme…	GO:0008271//secondary active sulfate transmembrane transporter activity;GO:0008271//secondary active sulfate transmembrane transporter activity;GO:0008271//secondary active sulfate transmembrane transporter activity;GO:0008271//secondary active sulfate transmembrane transporter activity	GO:0005886//plasma membrane;GO:0016021//integral to membrane;GO:0005886//plasma membrane;GO:0016021//integral to membrane;GO:0005886//plasma membrane;GO:0016021//integral to membrane;GO:0005886//plasma membrane;GO:0016021//integral to membrane
		score:4	csite:545	Ⅱ
		score:2	csite:546	Ⅱ
		score:2	csite:547	Ⅱ
	CL1002.Contig5_All	score:3	csite:1830	Ⅱ	--	--	--	--	gi|225424903|ref|XM_002276426.1|	301	1e-78	PREDICTED: Vitis vinifera uncharacterized LOC100258620 (LOC100258620), mRNA	--	--	--	--	--	--	--	--	--	--	--	--	--	--	-	-	GO:0005739//mitochondrion;GO:0009507//chloroplast;GO:0005739//mitochondrion;GO:0009507//chloroplast;GO:0005739//mitochondrion;GO:0009507//chloroplast
		score:3	csite:1831	Ⅱ
		score:3	csite:1829	Ⅱ
	CL6083.Contig7_All	score:3.5	csite:98	Ⅱ	--	--	--	--	gi|359476886|ref|XM_002268410.2|	230	5e-57	PREDICTED: Vitis vinifera uncharacterized LOC100250563 (LOC100250563), mRNA	--	--	--	--	--	--	--	--	--	K10767	2e-94	280	sbi:SORBI_06g033940	alkylated DNA repair protein alkB homolog 5 [EC:1.14.11.-]	-	GO:0016491//oxidoreductase activity;GO:0016491//oxidoreductase activity;GO:0016491//oxidoreductase activity	GO:0009506//plasmodesma;GO:0005634//nucleus;GO:0009506//plasmodesma;GO:0005634//nucleus;GO:0009506//plasmodesma;GO:0005634//nucleus
		score:3.5	csite:99	Ⅱ
		score:3	csite:100	Ⅱ
	CL1518.Contig6_All	score:2.5	csite:795	Ⅱ	--	--	--	--	gi|359481777|ref|XM_002265996.2|	349	7e-93	PREDICTED: Vitis vinifera protein kinase APK1A, chloroplastic-like (LOC100251053), mRNA	sp|P46573|APK1B_ARATH	355	4e-98	Protein kinase APK1B, chloroplastic OS=Arabidopsis thaliana GN=APK1B PE=2 SV=2	YAR019c	30.07	153	107	4	K00924	3e-89	327	osa:4337593	[EC:2.7.1.-]	GO:0046777//protein autophosphorylation;GO:0002213//defense response to insect;GO:0050832//defense response to fungus;GO:0046777//protein autophosphorylation;GO:0002213//defense response to insect;GO:0050832//defense response to fungus	GO:0004674//protein serine/threonine kinase activity;GO:0005524//ATP binding;GO:0004674//protein serine/threonine kinase activity;GO:0005524//ATP binding	GO:0005730//nucleolus;GO:0005737//cytoplasm;GO:0005886//plasma membrane;GO:0005730//nucleolus;GO:0005737//cytoplasm;GO:0005886//plasma membrane
		score:2.5	csite:796	Ⅱ
	CL10578.Contig1_All	score:3.5	csite:228	Ⅰ	--	--	--	--	gi|359492932|ref|XM_002285660.2|	926	0	PREDICTED: Vitis vinifera glucose-6-phosphate isomerase-like, transcript variant 1 (LOC100262681), mRNA	sp|Q8H103|G6PIP_ARATH	963	0	Glucose-6-phosphate isomerase 1, chloroplastic OS=Arabidopsis thaliana GN=PGI1 PE=1 SV=1	alr1050	64.85	532	187	2	K01810	0	1020	pop:POPTR_1071816	glucose-6-phosphate isomerase [EC:5.3.1.9]	GO:0006094//gluconeogenesis;GO:0043085//positive regulation of catalytic activity;GO:0019252//starch biosynthetic process;GO:0009664//plant-type cell wall organization;GO:0019288//isopentenyl diphosphate biosynthetic process, mevalonate-independent pathway;GO:0009911//positive regulation of flower development;GO:0006955//immune response;GO:0000023//maltose metabolic process;GO:0006096//glycolysis…	GO:0004347//glucose-6-phosphate isomerase activity;GO:0016740//transferase activity;GO:0003723//RNA binding;GO:0005524//ATP binding	GO:0009941//chloroplast envelope;GO:0005829//cytosol;GO:0009570//chloroplast stroma
	CL3822.Contig2_All	score:4	csite:65	Ⅲ	--	--	--	--	gi|470147249|ref|XM_004309180.1|	200	3e-48	PREDICTED: Fragaria vesca subsp. vesca uncharacterized LOC101298181 (LOC101298181), mRNA	--	--	--	--	AF0331	25.99	177	102	3	--	--	--	--	--	-	-	-
	CL1590.Contig4_All	score:2.5	csite:2136	Ⅱ	--	--	--	--	gi|460401453|ref|XM_004246191.1|	186	7e-44	PREDICTED: Solanum lycopersicum uncharacterized LOC101245193 (LOC101245193), mRNA	--	--	--	--	--	--	--	--	--	--	--	--	--	--	-	-	GO:0005634//nucleus;GO:0005634//nucleus;GO:0005634//nucleus;GO:0005634//nucleus;GO:0005634//nucleus
		score:2.5	csite:2135	Ⅱ
		score:2.5	csite:2134	Ⅱ
		score:2.5	csite:2137	Ⅱ
		score:2	csite:2138	Ⅱ
	Unigene13510_All	score:4	csite:754	Ⅱ	--	--	--	--	gi|18874262|gb|AY077453.1|	305	6e-80	Antirrhinum majus MYB-like transcription factor DIVARICATA (DIVARICATA) gene, complete cds	sp|Q8S9H7|DIV_ANTMA	252	3e-67	Transcription factor DIVARICATA OS=Antirrhinum majus GN=DIVARICATA PE=2 SV=1	--	--	--	--	--	--	--	--	--	--	GO:0006355//regulation of transcription, DNA-dependent;GO:0009908//flower development;GO:0048262//determination of dorsal/ventral asymmetry;GO:0006355//regulation of transcription, DNA-dependent;GO:0009908//flower development;GO:0048262//determination of dorsal/ventral asymmetry;GO:0006355//regulation of transcription, DNA-dependent;GO:0009908//flower development;GO:0048262//determination of dors…	GO:0003677//DNA binding;GO:0003682//chromatin binding;GO:0003677//DNA binding;GO:0003682//chromatin binding;GO:0003677//DNA binding;GO:0003682//chromatin binding;GO:0003677//DNA binding;GO:0003682//chromatin binding;GO:0003677//DNA binding;GO:0003682//chromatin binding;GO:0003677//DNA binding;GO:0003682//chromatin binding	GO:0005634//nucleus;GO:0005634//nucleus;GO:0005634//nucleus;GO:0005634//nucleus;GO:0005634//nucleus;GO:0005634//nucleus
		score:4	csite:753	Ⅱ
		score:4	csite:755	Ⅱ
		score:2	csite:756	Ⅱ
		score:4	csite:752	Ⅱ
		score:2	csite:757	Ⅱ
	CL2055.Contig17_All	score:2	csite:795	Ⅱ	--	--	--	--	gi|460369181|ref|XM_004230394.1|	301	3e-78	PREDICTED: Solanum lycopersicum uncharacterized LOC101264766 (LOC101264766), mRNA	sp|Q9LTJ8|MBD13_ARATH	62.4	2e-09	Methyl-CpG-binding domain-containing protein 13 OS=Arabidopsis thaliana GN=MBD13 PE=2 SV=1	--	--	--	--	--	K14328	0	654	pop:POPTR_827452	regulator of nonsense transcripts 3	-	GO:1901363;GO:0097159//organic cyclic compound binding;GO:1901363;GO:0097159//organic cyclic compound binding;GO:1901363;GO:0097159//organic cyclic compound binding	-
		score:1.5	csite:796	Ⅱ
		score:2	csite:794	Ⅱ
	Unigene50820_All	score:1.5	csite:599	Ⅱ	--	--	--	--	gi|307065550|gb|GQ872747.1|	63.9	2e-07	Cyperus rotundus clone Cyr_264 SSR marker genomic sequence	sp|Q9LUV2|POP3_ARATH	69.7	1e-12	Probable protein Pop3 OS=Arabidopsis thaliana GN=At3g17210 PE=1 SV=1	--	--	--	--	--	--	--	--	--	--	GO:0050832//defense response to fungus;GO:0042742//defense response to bacterium;GO:0050832//defense response to fungus;GO:0042742//defense response to bacterium;GO:0050832//defense response to fungus;GO:0042742//defense response to bacterium;GO:0050832//defense response to fungus;GO:0042742//defense response to bacterium	-	GO:0005886//plasma membrane;GO:0005886//plasma membrane;GO:0005886//plasma membrane;GO:0005886//plasma membrane
		score:1.5	csite:600	Ⅱ
		score:3.5	csite:598	Ⅱ
		score:1.5	csite:602	Ⅱ
	CL5942.Contig5_All	score:1.5	csite:1413	Ⅱ	--	--	--	--	gi|359473328|ref|XM_002269388.2|	167	4e-38	PREDICTED: Vitis vinifera IAA-amino acid hydrolase ILR1-like 4-like (LOC100262106), mRNA	sp|O04373|ILL4_ARATH	299	2e-123	IAA-amino acid hydrolase ILR1-like 4 OS=Arabidopsis thaliana GN=ILL4 PE=1 SV=2	PAB0873	52.02	223	107	3	K14664	4e-177	384	vvi:100262106	IAA-amino acid hydrolase [EC:3.5.1.-]	GO:0008152//metabolic process;GO:0008152//metabolic process;GO:0008152//metabolic process;GO:0008152//metabolic process	GO:0047980//hippurate hydrolase activity;GO:0047980//hippurate hydrolase activity;GO:0047980//hippurate hydrolase activity;GO:0047980//hippurate hydrolase activity	-
		score:1.5	csite:1414	Ⅱ
		score:1.5	csite:1415	Ⅱ
		score:1.5	csite:1416	Ⅱ
	CL10162.Contig2_All	score:3.5	csite:449	Ⅱ	--	--	--	--	--	--	--	--	sp|Q9C920|KDSB_ARATH	50.8	3e-07	3-deoxy-manno-octulosonate cytidylyltransferase, mitochondrial OS=Arabidopsis thaliana GN=KDSB PE=1 SV=1	--	--	--	--	--	K00979	2e-07	53.1	vvi:100248631	3-deoxy-manno-octulosonate cytidylyltransferase (CMP-KDO synthetase) [EC:2.7.7.38]	-	-	-
		score:3.5	csite:448	Ⅱ
		score:3.5	csite:450	Ⅱ
	CL7674.Contig2_All	score:2.5	csite:400	Ⅱ	--	--	--	--	--	--	--	--	--	--	--	--	--	--	--	--	--	--	--	--	--	--	-	-	-
		score:2.5	csite:401	Ⅱ
	CL651.Contig3_All	score:4	csite:859	Ⅱ	--	--	--	--	gi|359482682|ref|XM_002275804.2|	563	1e-157	PREDICTED: Vitis vinifera developmentally regulated G-protein 2-like (LOC100241236), mRNA	sp|Q9LQK0|DRG1_ARATH	418	8e-117	Developmentally regulated G-protein 1 OS=Arabidopsis thaliana GN=DRG1 PE=1 SV=1	SPBC354.01	63.3	218	80	1	K06944	7e-119	426	gmx:100778178		GO:0006457//protein folding;GO:0009408//response to heat;GO:0016114//terpenoid biosynthetic process;GO:0009644//response to high light intensity;GO:0042542//response to hydrogen peroxide;GO:0006457//protein folding;GO:0009408//response to heat;GO:0016114//terpenoid biosynthetic process;GO:0009644//response to high light intensity;GO:0042542//response to hydrogen peroxide;GO:0006457//protein foldi…	GO:0019003//GDP binding;GO:0003924//GTPase activity;GO:0070300//phosphatidic acid binding;GO:0005525//GTP binding;GO:0019003//GDP binding;GO:0003924//GTPase activity;GO:0070300//phosphatidic acid binding;GO:0005525//GTP binding;GO:0019003//GDP binding;GO:0003924//GTPase activity;GO:0070300//phosphatidic acid binding;GO:0005525//GTP binding	GO:0016023//cytoplasmic membrane-bounded vesicle;GO:0016023//cytoplasmic membrane-bounded vesicle;GO:0016023//cytoplasmic membrane-bounded vesicle
		score:4	csite:860	Ⅱ
		score:2	csite:861	Ⅱ
	CL479.Contig1_All	score:3.5	csite:1437	Ⅱ	--	--	--	--	gi|359493142|ref|XM_002264727.2|	731	0	PREDICTED: Vitis vinifera polypyrimidine tract-binding protein homolog 3-like, transcript variant 2 (LOC100243429), mRNA	sp|Q6ICX4|PTBP3_ARATH	751	0	Polypyrimidine tract-binding protein homolog 3 OS=Arabidopsis thaliana GN=At1g43190 PE=2 SV=1	--	--	--	--	--	K14948	0	761	pop:POPTR_1071446	olypyrimidine tract-binding protein 2	GO:0043484//regulation of RNA splicing;GO:0006417//regulation of translation;GO:0006397//mRNA processing;GO:0043484//regulation of RNA splicing;GO:0006417//regulation of translation;GO:0006397//mRNA processing;GO:0043484//regulation of RNA splicing;GO:0006417//regulation of translation;GO:0006397//mRNA processing;GO:0043484//regulation of RNA splicing;GO:0006417//regulation of translation;GO:0006…	GO:0003723//RNA binding;GO:0000166//nucleotide binding;GO:0003723//RNA binding;GO:0000166//nucleotide binding;GO:0003723//RNA binding;GO:0000166//nucleotide binding;GO:0003723//RNA binding;GO:0000166//nucleotide binding;GO:0003723//RNA binding;GO:0000166//nucleotide binding	GO:0000932//cytoplasmic mRNA processing body;GO:0005634//nucleus;GO:0000932//cytoplasmic mRNA processing body;GO:0005634//nucleus;GO:0000932//cytoplasmic mRNA processing body;GO:0005634//nucleus;GO:0000932//cytoplasmic mRNA processing body;GO:0005634//nucleus;GO:0000932//cytoplasmic mRNA processing body;GO:0005634//nucleus
		score:3.5	csite:1438	Ⅱ
		score:3	csite:1439	Ⅱ
		score:3.5	csite:1436	Ⅱ
		score:3	csite:1440	Ⅱ
	Unigene39238_All	score:3.5	csite:1132	Ⅱ	--	--	--	--	gi|470144898|ref|XM_004308036.1|	892	0	PREDICTED: Fragaria vesca subsp. vesca tubulin beta-1 chain-like, transcript variant 2 (LOC101292553), mRNA	sp|P29516|TBB8_ARATH	886	0	Tubulin beta-8 chain OS=Arabidopsis thaliana GN=TUBB8 PE=2 SV=2	ECU03g0820i	77.01	435	100	0	K07375	0	891	vvi:100247828	tubulin beta	GO:0007010//cytoskeleton organization;GO:0006094//gluconeogenesis;GO:0009651//response to salt stress;GO:0010498//proteasomal protein catabolic process;GO:0006184//GTP catabolic process;GO:0051258//protein polymerization;GO:0007018//microtubule-based movement;GO:0007010//cytoskeleton organization;GO:0006094//gluconeogenesis;GO:0009651//response to salt stress;GO:0010498//proteasomal protein catab…	GO:0005515//protein binding;GO:0005525//GTP binding;GO:0003924//GTPase activity;GO:0005200//structural constituent of cytoskeleton;GO:0005515//protein binding;GO:0005525//GTP binding;GO:0003924//GTPase activity;GO:0005200//structural constituent of cytoskeleton;GO:0005515//protein binding;GO:0005525//GTP binding;GO:0003924//GTPase activity;GO:0005200//structural constituent of cytoskeleton;GO:000…	GO:0016020//membrane;GO:0045298//tubulin complex;GO:0005794//Golgi apparatus;GO:0005874//microtubule;GO:0016020//membrane;GO:0045298//tubulin complex;GO:0005794//Golgi apparatus;GO:0005874//microtubule;GO:0016020//membrane;GO:0045298//tubulin complex;GO:0005794//Golgi apparatus;GO:0005874//microtubule;GO:0016020//membrane;GO:0045298//tubulin complex;GO:0005794//Golgi apparatus;GO:0005874//microtu…
		score:1	csite:1134	Ⅱ
		score:4	csite:1131	Ⅱ
		score:3.5	csite:1133	Ⅱ
		score:4	csite:1129	Ⅱ
		score:4	csite:1130	Ⅱ
		score:1	csite:1135	Ⅱ
		score:1	csite:1136	Ⅱ
	CL243.Contig6_All	score:0.5	csite:91	Ⅰ	--	--	--	--	gi|359472650|ref|XM_002280055.2|	321	4e-84	PREDICTED: Vitis vinifera poly(A) polymerase-like (LOC100252483), mRNA	--	--	--	--	SPBC646.04	49.7	167	84	0	K14376	1e-146	306	vvi:100252483	poly(A) polymerase [EC:2.7.7.19]	GO:0000278//mitotic cell cycle;GO:0043631//RNA polyadenylation	GO:0003723//RNA binding;GO:0005515//protein binding;GO:0004652//polynucleotide adenylyltransferase activity	GO:0005634//nucleus
	CL2019.Contig4_All	score:4	csite:26	Ⅱ	--	--	--	--	gi|219964536|gb|FJ535245.1|	210	5e-51	Malus x domestica DELLA protein (GAI) mRNA, complete cds	sp|Q7Y1B6|GAI_SOLLC	778	0	DELLA protein GAI OS=Solanum lycopersicum GN=GAI PE=2 SV=1	--	--	--	--	--	K14494	0	809	vvi:100253268	DELLA protein	GO:0042176//regulation of protein catabolic process;GO:0010218//response to far red light;GO:0009867//jasmonic acid mediated signaling pathway;GO:2000033//regulation of seed dormancy process;GO:0009938//negative regulation of gibberellic acid mediated signaling pathway;GO:0006355//regulation of transcription, DNA-dependent;GO:0006808//regulation of nitrogen utilization;GO:0042538//hyperosmotic sa…	-	GO:0005634//nucleus;GO:0005634//nucleus;GO:0005634//nucleus
		score:4	csite:25	Ⅱ
		score:3	csite:27	Ⅱ
	Unigene17387_All	score:3.5	csite:651	Ⅱ	--	--	--	--	gi|356552939|ref|XR_137225.1|	83.8	2e-13	PREDICTED: Glycine max uncharacterized LOC100800491, transcript variant 3 (LOC100800491), miscRNA	sp|Q38813|DNAJ1_ARATH	57	9e-09	Chaperone protein dnaJ 1, mitochondrial OS=Arabidopsis thaliana GN=ATJ1 PE=2 SV=2	--	--	--	--	--	--	--	--	--	--	GO:0006457//protein folding;GO:0006457//protein folding;GO:0006457//protein folding	GO:0046872//metal ion binding;GO:0005515//protein binding;GO:1901363;GO:0097159//organic cyclic compound binding;GO:0046872//metal ion binding;GO:0005515//protein binding;GO:1901363;GO:0097159//organic cyclic compound binding;GO:0046872//metal ion binding;GO:0005515//protein binding;GO:1901363;GO:0097159//organic cyclic compound binding	GO:0005739//mitochondrion;GO:0005739//mitochondrion;GO:0005739//mitochondrion
		score:3.5	csite:652	Ⅲ
		score:3.5	csite:650	Ⅲ
	Unigene55678_All	score:2.5	csite:40	Ⅰ	--	--	--	--	gi|166162335|gb|EU379672.1|	58	4e-06	Araucaria angustifolia clone Aa13 microsatellite sequence	--	--	--	--	--	--	--	--	--	--	--	--	--	--	-	-	-
	CL259.Contig6_All	score:3	csite:1171	Ⅰ	--	--	--	--	gi|270140752|gb|BT107704.1|	77.8	3e-11	Picea glauca clone GQ03111_L01 mRNA sequence	sp|Q8H0U8|RH42_ARATH	49.7	4e-06	DEAD-box ATP-dependent RNA helicase 42 OS=Arabidopsis thaliana GN=RH42 PE=1 SV=2	--	--	--	--	--	K11984	3e-08	58.2	ppp:PHYPADRAFT_233757	U4/U6.U5 tri-snRNP-associated protein 1	-	-	-
	CL11888.Contig3_All	score:2	csite:1860	Ⅱ	--	--	--	--	gi|225452945|ref|XM_002278964.1|	131	3e-27	PREDICTED: Vitis vinifera uncharacterized LOC100243877 (LOC100243877), mRNA	--	--	--	--	--	--	--	--	--	--	--	--	--	--	-	GO:0003676//nucleic acid binding;GO:0003676//nucleic acid binding;GO:0003676//nucleic acid binding;GO:0003676//nucleic acid binding	GO:0005634//nucleus;GO:0005634//nucleus;GO:0005634//nucleus;GO:0005634//nucleus
		score:2	csite:1861	Ⅱ
		score:2	csite:1859	Ⅱ
		score:2	csite:1862	Ⅱ
	CL8850.Contig5_All	score:3.5	csite:122	Ⅱ	--	--	--	--	gi|356547459|ref|XM_003542082.1|	67.9	2e-08	PREDICTED: Glycine max uncharacterized protein LOC100810953 (LOC100810953), mRNA	--	--	--	--	--	--	--	--	--	--	--	--	--	--	-	-	GO:0044424//intracellular part;GO:0044424//intracellular part;GO:0044424//intracellular part
		score:3.5	csite:123	Ⅱ
		score:2	csite:124	Ⅱ
	CL14988.Contig3_All	score:2.5	csite:2097	Ⅱ	--	--	--	--	gi|460398423|ref|XM_004244711.1|	178	2e-41	PREDICTED: Solanum lycopersicum protein IQ-DOMAIN 14-like (LOC101253107), mRNA	sp|Q8LPG9|IQD14_ARATH	405	4e-113	Protein IQ-DOMAIN 14 OS=Arabidopsis thaliana GN=IQD14 PE=1 SV=1	--	--	--	--	--	K11275	1e-08	60.8	zma:541964	histone H1/5	GO:0045491//xylan metabolic process;GO:0045491//xylan metabolic process;GO:0045491//xylan metabolic process;GO:0045491//xylan metabolic process;GO:0045491//xylan metabolic process;GO:0045491//xylan metabolic process;GO:0045491//xylan metabolic process;GO:0045491//xylan metabolic process;GO:0045491//xylan metabolic process;GO:0045491//xylan metabolic process	-	GO:0005886//plasma membrane;GO:0005886//plasma membrane;GO:0005886//plasma membrane;GO:0005886//plasma membrane;GO:0005886//plasma membrane;GO:0005886//plasma membrane;GO:0005886//plasma membrane;GO:0005886//plasma membrane;GO:0005886//plasma membrane;GO:0005886//plasma membrane
		score:2	csite:2101	Ⅱ
		score:2.5	csite:2099	Ⅱ
		score:2	csite:2103	Ⅱ
		score:2.5	csite:2100	Ⅱ
		score:2.5	csite:2098	Ⅱ
		score:2	csite:2102	Ⅱ
		score:2	csite:2104	Ⅱ
		score:3	csite:2096	Ⅱ
		score:2	csite:2105	Ⅱ
	CL8993.Contig2_All	score:3.5	csite:58	Ⅱ	--	--	--	--	gi|407316946|gb|JQ038646.1|	58	5e-06	Vigna radiata microsatellite VrSSR215 sequence	--	--	--	--	--	--	--	--	--	--	--	--	--	--	-	-	-
		score:3.5	csite:59	Ⅱ
		score:3.5	csite:60	Ⅱ
	Unigene4394_All	score:2.5	csite:216	Ⅱ	--	--	--	--	gi|460398156|ref|XM_004244581.1|	236	9e-59	PREDICTED: Solanum lycopersicum uncharacterized LOC101258284 (LOC101258284), mRNA	sp|Q9SUP6|WRK53_ARATH	105	2e-22	Probable WRKY transcription factor 53 OS=Arabidopsis thaliana GN=WRKY53 PE=1 SV=1	--	--	--	--	--	--	--	--	--	--	GO:0010207//photosystem II assembly;GO:0010207//photosystem II assembly	-	GO:0009507//chloroplast;GO:0009507//chloroplast
		score:2.5	csite:218	Ⅲ
	CL3048.Contig2_All	score:2	csite:113	Ⅱ	--	--	--	--	gi|449534469|ref|XM_004174137.1|	145	1e-31	PREDICTED: Cucumis sativus ethylene-responsive transcription factor 12-like (LOC101230399), mRNA	sp|Q94ID6|ERF81_ARATH	154	9e-38	Ethylene-responsive transcription factor 12 OS=Arabidopsis thaliana GN=ERF12 PE=2 SV=1	--	--	--	--	--	K09286	8e-26	115	vvi:100264172	EREBP-like factor	GO:0006351//transcription, DNA-dependent;GO:0006351//transcription, DNA-dependent	-	-
		score:2.5	csite:107	Ⅲ
	Unigene41384_All	score:3.5	csite:277	Ⅱ	--	--	--	--	--	--	--	--	--	--	--	--	--	--	--	--	--	--	--	--	--	--	-	-	-
		score:3.5	csite:276	Ⅱ
		score:3	csite:278	Ⅱ
		score:3	csite:279	Ⅱ
	CL8747.Contig2_All	score:2	csite:148	Ⅱ	--	--	--	--	gi|354460693|gb|JN695609.1|	60	3e-06	Pistacia weinmaniifolia clone PW058 microsatellite sequence	--	--	--	--	--	--	--	--	--	--	--	--	--	--	-	-	-
		score:2	csite:149	Ⅲ
	CL1002.Contig2_All	score:3	csite:1934	Ⅱ	--	--	--	--	gi|225424903|ref|XM_002276426.1|	254	3e-64	PREDICTED: Vitis vinifera uncharacterized LOC100258620 (LOC100258620), mRNA	--	--	--	--	--	--	--	--	--	--	--	--	--	--	-	-	GO:0005739//mitochondrion;GO:0009507//chloroplast;GO:0005739//mitochondrion;GO:0009507//chloroplast;GO:0005739//mitochondrion;GO:0009507//chloroplast
		score:3	csite:1935	Ⅱ
		score:3	csite:1933	Ⅱ
	CL664.Contig1_All	score:4	csite:880	Ⅱ	--	--	--	--	gi|225321260|dbj|AK325471.1|	224	1e-55	Solanum lycopersicum cDNA, clone: LEFL1097AB07, HTC in leaf	sp|O23714|PSB2A_ARATH	343	7e-95	Proteasome subunit beta type-2-A OS=Arabidopsis thaliana GN=PBD1 PE=1 SV=1	SPAC31A2.04c	43.46	191	106	2	K02734	2e-99	360	mtr:MTR_5g012470	20S proteasome subunit beta 4 [EC:3.4.25.1]	GO:0043161//proteasomal ubiquitin-dependent protein catabolic process;GO:0051788//response to misfolded protein;GO:0080129//proteasome core complex assembly;GO:0046686//response to cadmium ion;GO:0043161//proteasomal ubiquitin-dependent protein catabolic process;GO:0051788//response to misfolded protein;GO:0080129//proteasome core complex assembly;GO:0046686//response to cadmium ion	GO:0004298//threonine-type endopeptidase activity;GO:0004298//threonine-type endopeptidase activity	GO:0005829//cytosol;GO:0005774//vacuolar membrane;GO:0005839//proteasome core complex;GO:0005634//nucleus;GO:0005886//plasma membrane;GO:0048046//apoplast;GO:0005829//cytosol;GO:0005774//vacuolar membrane;GO:0005839//proteasome core complex;GO:0005634//nucleus;GO:0005886//plasma membrane;GO:0048046//apoplast
		score:4	csite:881	Ⅱ
	CL1518.Contig1_All	score:2.5	csite:1534	Ⅱ	--	--	--	--	gi|359481777|ref|XM_002265996.2|	317	3e-83	PREDICTED: Vitis vinifera protein kinase APK1A, chloroplastic-like (LOC100251053), mRNA	sp|Q9SRH7|Y3130_ARATH	248	2e-114	Receptor-like serine/threonine-protein kinase At3g01300 OS=Arabidopsis thaliana GN=At3g01300 PE=2 SV=1	DR0058_1	26.21	145	103	5	K05658	8e-120	254	vvi:100262734	ATP-binding cassette, subfamily B (MDR/TAP), member 1	GO:0006468//protein phosphorylation;GO:0006468//protein phosphorylation	GO:0004713//protein tyrosine kinase activity;GO:0005524//ATP binding;GO:0004674//protein serine/threonine kinase activity;GO:0004713//protein tyrosine kinase activity;GO:0005524//ATP binding;GO:0004674//protein serine/threonine kinase activity	GO:0005886//plasma membrane;GO:0005886//plasma membrane
		score:2.5	csite:1535	Ⅱ
	CL1494.Contig6_All	score:3.5	csite:206	Ⅱ	--	--	--	--	gi|356570888|ref|XM_003553568.1|	85.7	1e-13	PREDICTED: Glycine max uncharacterized protein LOC100786476 (LOC100786476), mRNA	sp|Q9C660|PEK10_ARATH	56.2	4e-08	Proline-rich receptor-like protein kinase PERK10 OS=Arabidopsis thaliana GN=PERK10 PE=1 SV=2	--	--	--	--	--	--	--	--	--	--	-	-	-
		score:3.5	csite:207	Ⅱ
	CL10487.Contig4_All	score:3.5	csite:70	Ⅰ	--	--	--	--	gi|54260385|dbj|AB042106.1|	63.9	5e-07	Pyrus pyrifolia PPAOX2B mRNA for 1-aminocyclopropane-1-carboxylate oxidase, complete cds	--	--	--	--	--	--	--	--	--	--	--	--	--	--	-	-	-
	CL768.Contig22_All	score:1.5	csite:3114	Ⅱ	--	--	--	--	--	--	--	--	sp|Q6F2Y7|CLPB1_ORYSJ	145	1e-34	Chaperone protein ClpB1 OS=Oryza sativa subsp. japonica GN=CLPB1 PE=2 SV=1	NMA1683	24.72	534	385	15	K03695	5e-35	148	bdi:100825913	ATP-dependent Clp protease ATP-binding subunit ClpB	-	-	-
		score:1.5	csite:3115	Ⅲ
	CL259.Contig7_All	score:3	csite:1197	Ⅰ	--	--	--	--	gi|270140752|gb|BT107704.1|	77.8	3e-11	Picea glauca clone GQ03111_L01 mRNA sequence	--	--	--	--	--	--	--	--	--	K12811	8e-07	53.5	vvi:100262258	ATP-dependent RNA helicase DDX46/PRP5 [EC:3.6.4.13]	-	-	-
	Unigene61404_All	score:2	csite:220	Ⅲ	--	--	--	--	gi|343791053|gb|AC226827.3|	137	6e-30	Medicago truncatula strain A17 clone mth2-156k5, complete sequence	--	--	--	--	--	--	--	--	--	--	--	--	--	--	-	-	-
		score:2	csite:226	Ⅲ
		score:2	csite:228	Ⅲ
		score:2	csite:236	Ⅲ
		score:2	csite:218	Ⅲ
		score:2	csite:224	Ⅲ
		score:2	csite:234	Ⅲ
		score:2	csite:212	Ⅲ
		score:2	csite:238	Ⅲ
		score:2	csite:216	Ⅲ
		score:2	csite:244	Ⅲ
		score:2	csite:246	Ⅲ
	Unigene54277_All	score:3	csite:127	Ⅱ	--	--	--	--	--	--	--	--	--	--	--	--	--	--	--	--	--	--	--	--	--	--	-	-	-
		score:2	csite:129	Ⅱ
	Unigene17345_All	score:2	csite:35	Ⅱ	--	--	--	--	gi|460388183|ref|XM_004239701.1|	323	3e-85	PREDICTED: Solanum lycopersicum serine/threonine-protein phosphatase 2A regulatory subunit B'' subunit alpha-like (LOC101251680), mRNA	--	--	--	--	--	--	--	--	--	K11583	6e-121	432	vvi:100250118	protein phosphatase 2 (formerly 2A), regulatory subunit B''	-	GO:0005509//calcium ion binding;GO:0005509//calcium ion binding;GO:0005509//calcium ion binding;GO:0005509//calcium ion binding	GO:0005737//cytoplasm;GO:0005634//nucleus;GO:0005737//cytoplasm;GO:0005634//nucleus;GO:0005737//cytoplasm;GO:0005634//nucleus;GO:0005737//cytoplasm;GO:0005634//nucleus
		score:2	csite:36	Ⅱ
		score:2	csite:37	Ⅱ
		score:2	csite:38	Ⅱ
	CL2220.Contig3_All	score:2.5	csite:2291	Ⅰ	--	--	--	--	gi|225313017|dbj|AK320359.1|	101	3e-18	Solanum lycopersicum cDNA, clone: LEFL1008BD08, HTC in leaf	sp|Q5XVF0|MEE12_ARATH	481	8e-136	TATA box-binding protein-associated factor RNA polymerase I subunit B OS=Arabidopsis thaliana GN=MEE12 PE=1 SV=1	--	--	--	--	--	K15213	6e-55	214	sbi:SORBI_09g016515	TATA box-binding protein-associated factor RNA polymerase I subunit B	GO:0009793//embryo development ending in seed dormancy	-	-
	CL8074.Contig2_All	score:3	csite:1871	Ⅰ	--	--	--	--	gi|460379784|ref|XM_004235593.1|	260	5e-66	PREDICTED: Solanum lycopersicum IAA26, transcript variant 2 (LOC101055552), mRNA	sp|Q5W670|IAA18_ORYSJ	224	1e-58	Auxin-responsive protein IAA18 OS=Oryza sativa subsp. japonica GN=IAA18 PE=2 SV=1	--	--	--	--	--	K14484	3e-57	221	ath:AT1G51950	auxin-responsive protein IAA	GO:0009987//cellular process	-	-
	CL10686.Contig2_All	score:3	csite:146	Ⅱ	--	--	--	--	gi|149790839|gb|EF625621.1|	75.8	7e-11	Catharanthus roseus microsatellite CrSSR 276 sequence	--	--	--	--	--	--	--	--	--	--	--	--	--	--	-	-	-
		score:3	csite:147	Ⅱ
		score:3	csite:148	Ⅱ
		score:3	csite:145	Ⅱ
	CL14979.Contig1_All	score:2.5	csite:185	Ⅰ	--	--	--	--	gi|123707133|emb|AM466283.1|	99.6	4e-18	Vitis vinifera, whole genome shotgun sequence, contig VV78X245563.19, clone ENTAV 115	--	--	--	--	--	--	--	--	--	--	--	--	--	--	GO:0009617//response to bacterium;GO:0045087//innate immune response	-	GO:0005634//nucleus
	CL336.Contig1_All	score:3	csite:84	Ⅰ	--	--	--	--	gi|359488647|ref|XM_002268332.2|	268	1e-68	PREDICTED: Vitis vinifera ATP synthase mitochondrial F1 complex assembly factor 2-like (LOC100268057), mRNA	--	--	--	--	SMc01277	32.39	213	143	4	K07556	3e-134	476	vvi:100268057	ATP synthase mitochondrial F1 complex assembly factor 2	GO:0043461//proton-transporting ATP synthase complex assembly	-	GO:0005739//mitochondrion
	CL16423.Contig5_All	score:3.5	csite:86	Ⅱ	--	--	--	--	gi|460411056|ref|XM_004250883.1|	672	0	PREDICTED: Solanum lycopersicum calcium-dependent protein kinase 7-like (LOC101247097), mRNA	sp|Q38873|CDPK7_ARATH	650	0	Calcium-dependent protein kinase 7 OS=Arabidopsis thaliana GN=CPK7 PE=1 SV=1	SPAC14C4.03	34.08	267	163	5	K13412	0	664	rcu:RCOM_1577820	calcium-dependent protein kinase [EC:2.7.11.1]	GO:0006468//protein phosphorylation;GO:0009651//response to salt stress;GO:0009738//abscisic acid mediated signaling pathway;GO:0006468//protein phosphorylation;GO:0009651//response to salt stress;GO:0009738//abscisic acid mediated signaling pathway;GO:0006468//protein phosphorylation;GO:0009651//response to salt stress;GO:0009738//abscisic acid mediated signaling pathway	GO:0005509//calcium ion binding;GO:0004713//protein tyrosine kinase activity;GO:0005524//ATP binding;GO:0004683//calmodulin-dependent protein kinase activity;GO:0004698//calcium-dependent protein kinase C activity;GO:0005509//calcium ion binding;GO:0004713//protein tyrosine kinase activity;GO:0005524//ATP binding;GO:0004683//calmodulin-dependent protein kinase activity;GO:0004698//calcium-depende…	GO:0005737//cytoplasm;GO:0005634//nucleus;GO:0005886//plasma membrane;GO:0005737//cytoplasm;GO:0005634//nucleus;GO:0005886//plasma membrane;GO:0005737//cytoplasm;GO:0005634//nucleus;GO:0005886//plasma membrane
		score:3.5	csite:87	Ⅱ
		score:3	csite:88	Ⅱ
	Unigene48203_All	score:4	csite:55	Ⅱ	--	--	--	--	gi|48525327|dbj|AP005852.2|	58	5e-06	Oryza sativa Japonica Group genomic DNA, chromosome 6, PAC clone:P0414E10	--	--	--	--	--	--	--	--	--	K12823	9e-06	46.6	vvi:100264477	ATP-dependent RNA helicase DDX5/DBP2 [EC:3.6.4.13]	-	-	-
		score:4	csite:56	Ⅱ
		score:2	csite:57	Ⅱ
	Unigene8772_All	score:2.5	csite:3623	Ⅱ	--	--	--	--	gi|444300787|gb|KC008715.1|	728	0	Camellia sinensis bZIP transcription factor family protein 5 mRNA, complete cds	sp|Q94B71|OBE3_ARATH	776	0	Protein OBERON 3 OS=Arabidopsis thaliana GN=OBE3 PE=1 SV=1	--	--	--	--	--	K14431	2e-159	562	vvi:100242879	transcription factor TGA	GO:0001708//cell fate specification;GO:0090421//embryonic meristem initiation;GO:0009880//embryonic pattern specification;GO:0001708//cell fate specification;GO:0090421//embryonic meristem initiation;GO:0009880//embryonic pattern specification;GO:0001708//cell fate specification;GO:0090421//embryonic meristem initiation;GO:0009880//embryonic pattern specification;GO:0001708//cell fate specificati…	GO:0005515//protein binding;GO:0005515//protein binding;GO:0005515//protein binding;GO:0005515//protein binding	-
		score:2.5	csite:3624	Ⅱ
		score:2.5	csite:3625	Ⅱ
		score:3.5	csite:3622	Ⅱ
	CL799.Contig4_All	score:4	csite:19	Ⅱ	--	--	--	--	gi|225461466|ref|XM_002284972.1|	815	0	PREDICTED: Vitis vinifera probable serine/threonine-protein kinase At1g54610-like (LOC100250348), mRNA	sp|F4I114|Y1960_ARATH	644	0	Probable serine/threonine-protein kinase At1g09600 OS=Arabidopsis thaliana GN=At1g09600 PE=2 SV=1	SPAC1687.15	35.2	321	190	10	K08819	0	638	vvi:100240938	cyclin-dependent kinase 12/13 [EC:2.7.11.22 2.7.11.23]	GO:0006468//protein phosphorylation;GO:0051301//cell division;GO:0006468//protein phosphorylation;GO:0051301//cell division;GO:0006468//protein phosphorylation;GO:0051301//cell division	GO:0008353//RNA polymerase II carboxy-terminal domain kinase activity;GO:0005524//ATP binding;GO:0008353//RNA polymerase II carboxy-terminal domain kinase activity;GO:0005524//ATP binding;GO:0008353//RNA polymerase II carboxy-terminal domain kinase activity;GO:0005524//ATP binding	GO:0005886//plasma membrane;GO:0005634//nucleus;GO:0005886//plasma membrane;GO:0005634//nucleus;GO:0005886//plasma membrane;GO:0005634//nucleus
		score:4	csite:20	Ⅱ
		score:3	csite:21	Ⅱ
	CL8105.Contig1_All	score:3	csite:421	Ⅰ	--	--	--	--	gi|225313662|dbj|AK320608.1|	101	1e-18	Solanum lycopersicum cDNA, clone: LEFL1011BB05, HTC in leaf	sp|Q94FT2|SKIP5_ARATH	147	6e-36	F-box protein SKIP5 OS=Arabidopsis thaliana GN=SKIP5 PE=1 SV=1	--	--	--	--	--	--	--	--	--	--	-	-	GO:0005739//mitochondrion
	Unigene12895_All	score:4	csite:1707	Ⅱ	--	--	--	--	gi|460370053|ref|XR_182395.1|	315	9e-83	PREDICTED: Solanum lycopersicum uncharacterized LOC101266568 (LOC101266568), misc_RNA	sp|P46869|FLA10_CHLRE	132	8e-31	Kinesin-like protein FLA10 OS=Chlamydomonas reinhardtii GN=FLA10 PE=1 SV=1	SPAC3A11.14c	31.84	267	157	11	K11498	9e-49	154	ath:AT3G10180	centromeric protein E	GO:0007018//microtubule-based movement;GO:0007018//microtubule-based movement;GO:0007018//microtubule-based movement	GO:0005524//ATP binding;GO:0003777//microtubule motor activity;GO:0005524//ATP binding;GO:0003777//microtubule motor activity;GO:0005524//ATP binding;GO:0003777//microtubule motor activity	GO:0005737//cytoplasm;GO:0005875//microtubule associated complex;GO:0009506//plasmodesma;GO:0005886//plasma membrane;GO:0005874//microtubule;GO:0005737//cytoplasm;GO:0005875//microtubule associated complex;GO:0009506//plasmodesma;GO:0005886//plasma membrane;GO:0005874//microtubule;GO:0005737//cytoplasm;GO:0005875//microtubule associated complex;GO:0009506//plasmodesma;GO:0005886//plasma membrane;…
		score:4	csite:1708	Ⅱ
		score:2	csite:1709	Ⅱ
	CL5540.Contig7_All	score:4	csite:473	Ⅰ	--	--	--	--	gi|359481857|ref|XM_003632631.1|	101	2e-18	PREDICTED: Vitis vinifera uncharacterized LOC100853499 (LOC100853499), mRNA	--	--	--	--	--	--	--	--	--	--	--	--	--	--	-	-	-
	CL6655.Contig2_All	score:3	csite:3056	Ⅱ	--	--	--	--	gi|187940733|gb|EU686384.1|	272	2e-69	Solanum etuberosum BEL5 protein mRNA, complete cds	sp|Q9SJ56|BLH1_ARATH	448	1e-125	BEL1-like homeodomain protein 1 OS=Arabidopsis thaliana GN=BLH1 PE=1 SV=1	--	--	--	--	--	--	--	--	--	--	-	-	-
		score:2	csite:3058	Ⅱ
		score:3	csite:3057	Ⅱ
		score:2	csite:3059	Ⅱ
		score:2	csite:3060	Ⅱ
		score:2	csite:3061	Ⅱ
	Unigene48633_All	score:4	csite:31	Ⅰ	--	--	--	--	--	--	--	--	--	--	--	--	--	--	--	--	--	--	--	--	--	--	-	-	-
	Unigene39949_All	score:3.5	csite:40	Ⅰ	--	--	--	--	gi|148470322|gb|EF463029.1|	63.9	7e-08	Chamaedorea elegans clone 35E11 microsatellite sequence	--	--	--	--	--	--	--	--	--	--	--	--	--	--	-	-	-
	CL4552.Contig1_All	score:4	csite:231	Ⅱ	--	--	--	--	gi|349717109|emb|FQ392134.1|	848	0	Vitis vinifera clone SS0AFA7YF17	sp|Q75HE6|MTHR_ORYSJ	1020	0	Probable methylenetetrahydrofolate reductase OS=Oryza sativa subsp. japonica GN=Os03g0815200 PE=2 SV=1	SPAC56F8.10	43.74	599	330	10	K00297	0	1072	pop:POPTR_654300	methylenetetrahydrofolate reductase (NADPH) [EC:1.5.1.20]	GO:0035999//tetrahydrofolate interconversion;GO:0055114//oxidation-reduction process;GO:0006555//methionine metabolic process;GO:0035999//tetrahydrofolate interconversion;GO:0055114//oxidation-reduction process;GO:0006555//methionine metabolic process;GO:0035999//tetrahydrofolate interconversion;GO:0055114//oxidation-reduction process;GO:0006555//methionine metabolic process	GO:0004489//methylenetetrahydrofolate reductase (NADPH) activity;GO:0004489//methylenetetrahydrofolate reductase (NADPH) activity;GO:0004489//methylenetetrahydrofolate reductase (NADPH) activity	-
		score:3	csite:232	Ⅱ
		score:4	csite:230	Ⅱ
	Unigene750_All	score:2	csite:1501	Ⅱ	--	--	--	--	gi|359475807|ref|XM_002285014.2|	283	3e-73	PREDICTED: Vitis vinifera protein brittle-1, chloroplastic/amyloplastic-like (LOC100261079), mRNA	sp|Q9SUV1|BRT1_ARATH	332	5e-91	Adenine nucleotide transporter BT1, chloroplastic/mitochondrial OS=Arabidopsis thaliana GN=BT1 PE=1 SV=1	--	--	--	--	--	K14684	8e-39	122	vvi:100256750	solute carrier family 25 (mitochondrial phosphate transporter), member 23/24/25/41	GO:0006862//nucleotide transport;GO:0055085//transmembrane transport;GO:0006862//nucleotide transport;GO:0055085//transmembrane transport;GO:0006862//nucleotide transport;GO:0055085//transmembrane transport;GO:0006862//nucleotide transport;GO:0055085//transmembrane transport	GO:0015215//nucleotide transmembrane transporter activity;GO:0015215//nucleotide transmembrane transporter activity;GO:0015215//nucleotide transmembrane transporter activity;GO:0015215//nucleotide transmembrane transporter activity	GO:0016021//integral to membrane;GO:0009507//chloroplast;GO:0005739//mitochondrion;GO:0016021//integral to membrane;GO:0009507//chloroplast;GO:0005739//mitochondrion;GO:0016021//integral to membrane;GO:0009507//chloroplast;GO:0005739//mitochondrion;GO:0016021//integral to membrane;GO:0009507//chloroplast;GO:0005739//mitochondrion
		score:2	csite:1502	Ⅱ
		score:2	csite:1503	Ⅱ
		score:2	csite:1504	Ⅱ
	Unigene40174_All	score:3	csite:155	Ⅰ	--	--	--	--	gi|356574924|ref|XM_003555545.1|	111	3e-21	PREDICTED: Glycine max E3 ubiquitin-protein ligase ATL6-like (LOC100783688), mRNA	sp|Q8RXX9|ATL6_ARATH	273	3e-73	E3 ubiquitin-protein ligase ATL6 OS=Arabidopsis thaliana GN=ATL6 PE=1 SV=2	ECU07g0330	55.56	45	19	2	K05283	1e-16	87	aly:ARALYDRAFT_354960	phosphatidylinositol glycan, class W [EC:2.3.-.-]	-	-	-
	CL15614.Contig1_All	score:2.5	csite:83	Ⅱ	--	--	--	--	gi|170763643|gb|AC215429.2|	99.6	6e-18	Solanum lycopersicum chromosome 2 clone C02HBa0228I09, complete sequence	sp|Q8VYJ1|MENE_ARATH	194	5e-93	2-succinylbenzoate--CoA ligase, chloroplastic/peroxisomal OS=Arabidopsis thaliana GN=AAE14 PE=1 SV=1	BS_menE	31.67	120	81	3	K14760	2e-109	222	vvi:100250731	acyl-activating enzyme 14 [EC:6.2.1.26]	GO:0042372//phylloquinone biosynthetic process;GO:0042372//phylloquinone biosynthetic process;GO:0042372//phylloquinone biosynthetic process	GO:0016208//AMP binding;GO:0008756//o-succinylbenzoate-CoA ligase activity;GO:0016208//AMP binding;GO:0008756//o-succinylbenzoate-CoA ligase activity;GO:0016208//AMP binding;GO:0008756//o-succinylbenzoate-CoA ligase activity	GO:0005777//peroxisome;GO:0009507//chloroplast;GO:0005739//mitochondrion;GO:0005777//peroxisome;GO:0009507//chloroplast;GO:0005739//mitochondrion;GO:0005777//peroxisome;GO:0009507//chloroplast;GO:0005739//mitochondrion
		score:2.5	csite:84	Ⅱ
		score:2.5	csite:85	Ⅱ
	CL4546.Contig5_All	score:3.5	csite:70	Ⅱ	--	--	--	--	gi|460369358|ref|XM_004230482.1|	238	3e-59	PREDICTED: Solanum lycopersicum calmodulin-binding transcription factor SR1L (LOC101055571), mRNA	sp|Q6NPP4|CMTA2_ARATH	970	0	Calmodulin-binding transcription activator 2 OS=Arabidopsis thaliana GN=CMTA2 PE=1 SV=1	SPAC26H5.05	34.09	88	58	1	--	--	--	--	--	GO:0050826//response to freezing;GO:0045893//positive regulation of transcription, DNA-dependent;GO:0050826//response to freezing;GO:0045893//positive regulation of transcription, DNA-dependent	GO:0005516//calmodulin binding;GO:0005516//calmodulin binding	-
		score:3.5	csite:71	Ⅱ
	Unigene16083_All	score:4	csite:60	Ⅱ	--	--	--	--	gi|123664423|emb|AM484787.1|	61.9	2e-07	Vitis vinifera, whole genome shotgun sequence, contig VV78X224406.6, clone ENTAV 115	--	--	--	--	--	--	--	--	--	--	--	--	--	--	-	-	-
		score:4	csite:59	Ⅱ
		score:3	csite:61	Ⅱ
		score:3	csite:62	Ⅱ
	CL2.Contig4_All	score:3.5	csite:1447	Ⅱ	--	--	--	--	gi|77416924|gb|DQ207850.1|	402	1e-109	Solanum tuberosum clone 074C02 brittle 1 protein-like mRNA, complete cds	sp|Q9SUV1|BRT1_ARATH	499	2e-141	Adenine nucleotide transporter BT1, chloroplastic/mitochondrial OS=Arabidopsis thaliana GN=BT1 PE=1 SV=1	--	--	--	--	--	K14684	9e-46	182	ota:Ot10g01640	solute carrier family 25 (mitochondrial phosphate transporter), member 23/24/25/41	GO:0006862//nucleotide transport;GO:0055085//transmembrane transport;GO:0006862//nucleotide transport;GO:0055085//transmembrane transport;GO:0006862//nucleotide transport;GO:0055085//transmembrane transport;GO:0006862//nucleotide transport;GO:0055085//transmembrane transport	GO:0015215//nucleotide transmembrane transporter activity;GO:0015215//nucleotide transmembrane transporter activity;GO:0015215//nucleotide transmembrane transporter activity;GO:0015215//nucleotide transmembrane transporter activity	GO:0016021//integral to membrane;GO:0009507//chloroplast;GO:0005739//mitochondrion;GO:0016021//integral to membrane;GO:0009507//chloroplast;GO:0005739//mitochondrion;GO:0016021//integral to membrane;GO:0009507//chloroplast;GO:0005739//mitochondrion;GO:0016021//integral to membrane;GO:0009507//chloroplast;GO:0005739//mitochondrion
		score:1.5	csite:1448	Ⅱ
		score:3.5	csite:1446	Ⅱ
		score:1.5	csite:1449	Ⅱ
	Unigene22926_All	score:1.5	csite:244	Ⅰ	--	--	--	--	gi|312283792|gb|AC243261.1|	60	1e-06	Panicum virgatum clone PV_ABa107-B06, complete sequence	--	--	--	--	--	--	--	--	--	--	--	--	--	--	-	-	-
	Unigene61325_All	score:4	csite:33	Ⅱ	--	--	--	--	gi|147857243|emb|AM467751.2|	65.9	1e-08	Vitis vinifera contig VV78X153409.12, whole genome shotgun sequence	--	--	--	--	--	--	--	--	--	--	--	--	--	--	-	-	-
		score:4	csite:34	Ⅱ
	CL1039.Contig1_All	score:3	csite:148	Ⅱ	--	--	--	--	gi|449506109|ref|XM_004162608.1|	129	7e-27	PREDICTED: Cucumis sativus uncharacterized LOC101211194 (LOC101211194), mRNA	--	--	--	--	--	--	--	--	--	--	--	--	--	--	-	-	-
		score:3	csite:149	Ⅱ
	Unigene57052_All	score:3	csite:523	Ⅱ	--	--	--	--	gi|359481657|ref|XM_002280260.2|	109	3e-21	PREDICTED: Vitis vinifera GDSL esterase/lipase CPRD49-like (LOC100256304), mRNA	sp|Q9SRM5|CPR49_ARATH	154	4e-38	GDSL esterase/lipase CPRD49 OS=Arabidopsis thaliana GN=CPRD49 PE=2 SV=1	YOR126c	26.8	97	71	2	--	--	--	--	--	GO:0006629//lipid metabolic process;GO:0006629//lipid metabolic process	GO:0004091//carboxylesterase activity;GO:0004091//carboxylesterase activity	GO:0048046//apoplast;GO:0048046//apoplast
		score:3	csite:524	Ⅱ
	CL15988.Contig1_All	score:2.5	csite:3623	Ⅱ	--	--	--	--	gi|444300787|gb|KC008715.1|	466	1e-127	Camellia sinensis bZIP transcription factor family protein 5 mRNA, complete cds	sp|Q94B71|OBE3_ARATH	776	0	Protein OBERON 3 OS=Arabidopsis thaliana GN=OBE3 PE=1 SV=1	--	--	--	--	--	K14431	9e-91	334	vvi:100252149	transcription factor TGA	GO:0001708//cell fate specification;GO:0090421//embryonic meristem initiation;GO:0009880//embryonic pattern specification;GO:0001708//cell fate specification;GO:0090421//embryonic meristem initiation;GO:0009880//embryonic pattern specification;GO:0001708//cell fate specification;GO:0090421//embryonic meristem initiation;GO:0009880//embryonic pattern specification;GO:0001708//cell fate specificati…	GO:0005515//protein binding;GO:0005515//protein binding;GO:0005515//protein binding;GO:0005515//protein binding	-
		score:2.5	csite:3624	Ⅱ
		score:2.5	csite:3625	Ⅱ
		score:3.5	csite:3622	Ⅱ
	Unigene13589_All	score:3.5	csite:125	Ⅰ	--	--	--	--	gi|237822937|gb|AC217195.2|	79.8	6e-12	Oryza minuta clone OM__Ba0229H15, complete sequence	sp|Q9LNQ1|TI231_ARATH	228	5e-60	Mitochondrial import inner membrane translocase subunit TIM23-1 OS=Arabidopsis thaliana GN=TIM23-1 PE=2 SV=1	SPCC16A11.09c	29.19	185	128	1	--	--	--	--	--	-	-	GO:0005739//mitochondrion;GO:0016021//integral to membrane
	CL6863.Contig6_All	score:3.5	csite:2530	Ⅱ	--	--	--	--	gi|460382371|ref|XM_004236865.1|	357	5e-95	PREDICTED: Solanum lycopersicum 65-kDa microtubule-associated protein 6-like (LOC101259830), mRNA	sp|Q9SIS3|MA656_ARATH	803	0	65-kDa microtubule-associated protein 6 OS=Arabidopsis thaliana GN=MAP65-6 PE=1 SV=1	--	--	--	--	--	--	--	--	--	--	GO:0007267//cell-cell signaling;GO:0048438//floral whorl development;GO:0007389//pattern specification process;GO:0007020//microtubule nucleation;GO:0035196//production of miRNAs involved in gene silencing by miRNA;GO:0010267//production of ta-siRNAs involved in RNA interference;GO:0048439//flower morphogenesis;GO:0031116//positive regulation of microtubule polymerization;GO:0009616//virus induce…	GO:0008017//microtubule binding;GO:0008017//microtubule binding;GO:0008017//microtubule binding	GO:0009536//plastid;GO:0009524//phragmoplast;GO:0009574//preprophase band;GO:0005634//nucleus;GO:0005739//mitochondrion;GO:0009536//plastid;GO:0009524//phragmoplast;GO:0009574//preprophase band;GO:0005634//nucleus;GO:0005739//mitochondrion;GO:0009536//plastid;GO:0009524//phragmoplast;GO:0009574//preprophase band;GO:0005634//nucleus;GO:0005739//mitochondrion
		score:3.5	csite:2531	Ⅱ
		score:3.5	csite:2532	Ⅱ
	Unigene152_All	score:3.5	csite:1101	Ⅱ	--	--	--	--	gi|225451622|ref|XM_002276486.1|	331	2e-87	PREDICTED: Vitis vinifera uncharacterized LOC100256625 (LOC100256625), mRNA	sp|Q680Q4|SIZ1_ARATH	114	2e-25	E3 SUMO-protein ligase SIZ1 OS=Arabidopsis thaliana GN=SIZ1 PE=1 SV=2	--	--	--	--	--	--	--	--	--	--	GO:0006364//rRNA processing;GO:0019288//isopentenyl diphosphate biosynthetic process, mevalonate-independent pathway;GO:0010027//thylakoid membrane organization;GO:0010190//cytochrome b6f complex assembly;GO:0010207//photosystem II assembly;GO:0006364//rRNA processing;GO:0019288//isopentenyl diphosphate biosynthetic process, mevalonate-independent pathway;GO:0010027//thylakoid membrane organizati…	-	GO:0009507//chloroplast;GO:0009507//chloroplast;GO:0009507//chloroplast;GO:0009507//chloroplast
		score:3.5	csite:1102	Ⅱ
		score:3	csite:1103	Ⅲ
		score:3.5	csite:1100	Ⅲ
	CL3054.Contig2_All	score:2.5	csite:1118	Ⅱ	--	--	--	--	gi|225430532|ref|XM_002285540.1|	137	3e-29	PREDICTED: Vitis vinifera uncharacterized LOC100242360 (LOC100242360), mRNA	--	--	--	--	--	--	--	--	--	--	--	--	--	--	GO:0006261//DNA-dependent DNA replication;GO:0006261//DNA-dependent DNA replication	GO:0051082//unfolded protein binding;GO:0031072//heat shock protein binding;GO:0051082//unfolded protein binding;GO:0031072//heat shock protein binding	-
		score:2.5	csite:1119	Ⅲ
	CL2039.Contig16_All	score:4	csite:38	Ⅱ	--	--	--	--	gi|359477294|ref|XM_002275025.2|	232	1e-57	PREDICTED: Vitis vinifera CBL-interacting serine/threonine-protein kinase 1-like (LOC100259621), mRNA	sp|Q8RWC9|CIPK1_ARATH	462	7e-147	CBL-interacting serine/threonine-protein kinase 1 OS=Arabidopsis thaliana GN=CIPK1 PE=1 SV=2	ECU01g0630	37.07	205	118	6	K00924	3e-108	337	osa:4342410	[EC:2.7.1.-]	GO:0010118//stomatal movement;GO:0006468//protein phosphorylation;GO:0009651//response to salt stress;GO:0009737//response to abscisic acid stimulus;GO:0019722//calcium-mediated signaling;GO:0010118//stomatal movement;GO:0006468//protein phosphorylation;GO:0009651//response to salt stress;GO:0009737//response to abscisic acid stimulus;GO:0019722//calcium-mediated signaling;GO:0010118//stomatal mo…	GO:0004713//protein tyrosine kinase activity;GO:0005524//ATP binding;GO:0005515//protein binding;GO:0004683//calmodulin-dependent protein kinase activity;GO:0004713//protein tyrosine kinase activity;GO:0005524//ATP binding;GO:0005515//protein binding;GO:0004683//calmodulin-dependent protein kinase activity;GO:0004713//protein tyrosine kinase activity;GO:0005524//ATP binding;GO:0005515//protein bi…	GO:0005886//plasma membrane;GO:0005886//plasma membrane;GO:0005886//plasma membrane
		score:4	csite:39	Ⅱ
		score:2	csite:40	Ⅱ
	CL771.Contig1_All	score:4	csite:45	Ⅱ	--	--	--	--	gi|359483535|ref|XM_002265470.2|	75.8	4e-11	PREDICTED: Vitis vinifera uncharacterized LOC100246308 (LOC100246308), mRNA	--	--	--	--	--	--	--	--	--	--	--	--	--	--	-	-	-
		score:3	csite:46	Ⅱ
		score:4	csite:44	Ⅱ
		score:3	csite:47	Ⅱ
	CL5416.Contig3_All	score:3.5	csite:3158	Ⅱ	--	--	--	--	gi|359479044|ref|XM_002284909.2|	482	1e-132	PREDICTED: Vitis vinifera E3 SUMO-protein ligase SIZ1-like (LOC100258698), mRNA	sp|Q680Q4|SIZ1_ARATH	968	0	E3 SUMO-protein ligase SIZ1 OS=Arabidopsis thaliana GN=SIZ1 PE=1 SV=2	--	--	--	--	--	--	--	--	--	--	GO:0009787//regulation of abscisic acid mediated signaling pathway;GO:0010286//heat acclimation;GO:0016036//cellular response to phosphate starvation;GO:0050826//response to freezing;GO:2000070//regulation of response to water deprivation;GO:0048589//developmental growth;GO:0009864//induced systemic resistance, jasmonic acid mediated signaling pathway;GO:0009910//negative regulation of flower dev…	GO:0005515//protein binding;GO:0008270//zinc ion binding;GO:0019789//SUMO ligase activity;GO:0003677//DNA binding;GO:0005515//protein binding;GO:0008270//zinc ion binding;GO:0019789//SUMO ligase activity;GO:0003677//DNA binding;GO:0005515//protein binding;GO:0008270//zinc ion binding;GO:0019789//SUMO ligase activity;GO:0003677//DNA binding;GO:0005515//protein binding;GO:0008270//zinc ion binding;…	GO:0005634//nucleus;GO:0005634//nucleus;GO:0005634//nucleus;GO:0005634//nucleus
		score:3.5	csite:3159	Ⅱ
		score:3	csite:3160	Ⅲ
		score:3.5	csite:3157	Ⅲ
	CL15654.Contig2_All	score:4	csite:1770	Ⅱ	--	--	--	--	gi|460399081|ref|XM_004245024.1|	809	0	PREDICTED: Solanum lycopersicum serine/threonine-protein kinase CBK1-like (LOC101251015), mRNA	sp|P42818|KPK1_ARATH	207	1e-53	Serine/threonine-protein kinase AtPK1/AtPK6 OS=Arabidopsis thaliana GN=ATPK1 PE=1 SV=1	ECU01g1320	32.77	415	271	10	K08790	0	704	ppp:PHYPADRAFT_131231	serine/threonine kinase 38 [EC:2.7.11.1]	GO:0006468//protein phosphorylation;GO:0006468//protein phosphorylation;GO:0006468//protein phosphorylation	GO:0004697//protein kinase C activity;GO:0005524//ATP binding;GO:0004697//protein kinase C activity;GO:0005524//ATP binding;GO:0004697//protein kinase C activity;GO:0005524//ATP binding	GO:0005634//nucleus;GO:0005634//nucleus;GO:0005634//nucleus
		score:3	csite:1773	Ⅱ
		score:3	csite:1774	Ⅲ
	Unigene8773_All	score:2.5	csite:3623	Ⅱ	--	--	--	--	gi|444300787|gb|KC008715.1|	502	1e-138	Camellia sinensis bZIP transcription factor family protein 5 mRNA, complete cds	sp|Q94B71|OBE3_ARATH	776	0	Protein OBERON 3 OS=Arabidopsis thaliana GN=OBE3 PE=1 SV=1	--	--	--	--	--	K14431	4e-154	398	vvi:100242879	transcription factor TGA	GO:0001708//cell fate specification;GO:0090421//embryonic meristem initiation;GO:0009880//embryonic pattern specification;GO:0001708//cell fate specification;GO:0090421//embryonic meristem initiation;GO:0009880//embryonic pattern specification;GO:0001708//cell fate specification;GO:0090421//embryonic meristem initiation;GO:0009880//embryonic pattern specification;GO:0001708//cell fate specificati…	GO:0005515//protein binding;GO:0005515//protein binding;GO:0005515//protein binding;GO:0005515//protein binding	-
		score:2.5	csite:3624	Ⅱ
		score:2.5	csite:3625	Ⅱ
		score:3.5	csite:3622	Ⅱ
	CL10986.Contig2_All	score:3	csite:1847	Ⅱ	--	--	--	--	gi|147864904|emb|AM473028.2|	109	1e-20	Vitis vinifera contig VV78X180351.5, whole genome shotgun sequence	sp|Q9C7A2|Y3236_ARATH	151	1e-36	Ankyrin repeat-containing protein At3g12360 OS=Arabidopsis thaliana GN=At3g12360 PE=2 SV=1	all2748	33.9	177	116	5	K06694	4e-15	81.6	ath:AT2G03430	26S proteasome non-ATPase regulatory subunit 10	-	-	-
		score:3	csite:1848	Ⅱ
	CL12320.Contig3_All	score:1.5	csite:127	Ⅱ	--	--	--	--	gi|225451037|ref|XM_002284903.1|	337	2e-89	PREDICTED: Vitis vinifera uncharacterized LOC100254639 (LOC100254639), mRNA	sp|Q9ZVL6|U603_ARATH	383	1e-106	UPF0603 protein At1g54780, chloroplastic OS=Arabidopsis thaliana GN=At1g54780 PE=1 SV=1	alr4100	33.78	225	146	5	--	--	--	--	--	GO:0010218//response to far red light;GO:0016117//carotenoid biosynthetic process;GO:0035304//regulation of protein dephosphorylation;GO:0006636//unsaturated fatty acid biosynthetic process;GO:0010114//response to red light;GO:0010207//photosystem II assembly;GO:0019288//isopentenyl diphosphate biosynthetic process, mevalonate-independent pathway;GO:0015995//chlorophyll biosynthetic process;GO:00…	GO:0003993//acid phosphatase activity;GO:0003993//acid phosphatase activity;GO:0003993//acid phosphatase activity;GO:0003993//acid phosphatase activity	GO:0009543//chloroplast thylakoid lumen;GO:0009535//chloroplast thylakoid membrane;GO:0009543//chloroplast thylakoid lumen;GO:0009535//chloroplast thylakoid membrane;GO:0009543//chloroplast thylakoid lumen;GO:0009535//chloroplast thylakoid membrane;GO:0009543//chloroplast thylakoid lumen;GO:0009535//chloroplast thylakoid membrane
		score:1.5	csite:128	Ⅱ
		score:1.5	csite:129	Ⅱ
		score:1.5	csite:130	Ⅲ
	CL1757.Contig1_All	score:3	csite:16	Ⅰ	--	--	--	--	gi|460415384|ref|XM_004252991.1|	414	1e-113	PREDICTED: Solanum lycopersicum vacuolar protein sorting-associated protein 20 homolog 2-like (LOC101250100), mRNA	sp|Q9FY89|VP202_ARATH	323	1e-88	Vacuolar protein sorting-associated protein 20 homolog 2 OS=Arabidopsis thaliana GN=VPS20.2 PE=1 SV=1	--	--	--	--	--	K12195	1e-97	354	vvi:100248753	charged multivesicular body protein 6	GO:0010286//heat acclimation;GO:0016192//vesicle-mediated transport;GO:0015031//protein transport	GO:0005515//protein binding	GO:0005886//plasma membrane;GO:0000815//ESCRT III complex
	CL3076.Contig2_All	score:3.5	csite:1791	Ⅱ	--	--	--	--	gi|349703370|emb|FQ383333.1|	343	4e-91	Vitis vinifera clone SS0ABG22YO14	sp|Q6Z2G9|TLP5_ORYSJ	564	5e-161	Tubby-like F-box protein 5 OS=Oryza sativa subsp. japonica GN=TULP5 PE=2 SV=1	--	--	--	--	--	--	--	--	--	--	-	GO:0016787//hydrolase activity;GO:0016787//hydrolase activity;GO:0016787//hydrolase activity;GO:0016787//hydrolase activity;GO:0016787//hydrolase activity	-
		score:3	csite:1793	Ⅱ
		score:3.5	csite:1792	Ⅱ
		score:3	csite:1794	Ⅱ
		score:2	csite:1795	Ⅱ
	Unigene796_All	score:3.5	csite:119	Ⅱ	--	--	--	--	gi|356547459|ref|XM_003542082.1|	60	5e-06	PREDICTED: Glycine max uncharacterized protein LOC100810953 (LOC100810953), mRNA	--	--	--	--	--	--	--	--	--	K12813	5e-06	50.4	vcn:VOLCADRAFT_92322	pre-mRNA-splicing factor ATP-dependent RNA helicase DHX16 [EC:3.6.4.13]	-	-	GO:0044424//intracellular part;GO:0044424//intracellular part;GO:0044424//intracellular part
		score:3.5	csite:120	Ⅱ
		score:2	csite:121	Ⅱ
	CL2566.Contig1_All	score:2.5	csite:295	Ⅱ	--	--	--	--	gi|239939347|gb|GQ144328.1|	75.8	5e-11	Triticum aestivum cultivar Chinese Spring clone WMCS268 microsatellite sequence	sp|Q43870|APS2_ARATH	68.6	3e-12	ATP sulfurylase 2 OS=Arabidopsis thaliana GN=APS2 PE=1 SV=1	--	--	--	--	--	K13811	7e-21	98.6	vvi:100259752	3'-phosphoadenosine 5'-phosphosulfate synthase [EC:2.7.7.4 2.7.1.25]	-	GO:0016779//nucleotidyltransferase activity;GO:0016779//nucleotidyltransferase activity;GO:0016779//nucleotidyltransferase activity;GO:0016779//nucleotidyltransferase activity;GO:0016779//nucleotidyltransferase activity;GO:0016779//nucleotidyltransferase activity;GO:0016779//nucleotidyltransferase activity;GO:0016779//nucleotidyltransferase activity;GO:0016779//nucleotidyltransferase activity;GO:…	GO:0043231//intracellular membrane-bounded organelle;GO:0044444//cytoplasmic part;GO:0043231//intracellular membrane-bounded organelle;GO:0044444//cytoplasmic part;GO:0043231//intracellular membrane-bounded organelle;GO:0044444//cytoplasmic part;GO:0043231//intracellular membrane-bounded organelle;GO:0044444//cytoplasmic part;GO:0043231//intracellular membrane-bounded organelle;GO:0044444//cytopl…
		score:2	csite:301	Ⅱ
		score:2	csite:297	Ⅱ
		score:2	csite:299	Ⅱ
		score:2	csite:303	Ⅱ
		score:2.5	csite:294	Ⅱ
		score:2	csite:300	Ⅱ
		score:2	csite:298	Ⅱ
		score:2.5	csite:296	Ⅱ
		score:2	csite:302	Ⅱ
		score:2.5	csite:293	Ⅱ
		score:2	csite:304	Ⅲ
	Unigene23223_All	score:3	csite:200	Ⅰ	--	--	--	--	gi|460392026|ref|XM_004241571.1|	406	1e-110	PREDICTED: Solanum lycopersicum protein Dr1 homolog (LOC101265446), mRNA	sp|P49592|NC2B_ARATH	261	4e-70	Protein Dr1 homolog OS=Arabidopsis thaliana GN=DR1 PE=2 SV=1	SPBC30D10.02	41.86	129	75	0	K08065	1e-13	75.5	smo:SELMODRAFT_450037	nuclear transcription Y subunit beta	GO:0006357//regulation of transcription from RNA polymerase II promoter	GO:0003712//transcription cofactor activity;GO:0043565//sequence-specific DNA binding;GO:0003700//sequence-specific DNA binding transcription factor activity;GO:0046982//protein heterodimerization activity	GO:0005634//nucleus
	CL3114.Contig1_All	score:4	csite:1640	Ⅱ	--	--	--	--	gi|470114264|ref|XM_004293288.1|	511	1e-142	PREDICTED: Fragaria vesca subsp. vesca ubiquinol oxidase 4, chloroplastic/chromoplastic-like (LOC101307464), mRNA	sp|Q56X52|AOX4_ARATH	465	4e-131	Ubiquinol oxidase 4, chloroplastic/chromoplastic OS=Arabidopsis thaliana GN=AOX4 PE=1 SV=2	--	--	--	--	--	K10143	2e-24	112	vvi:100246063	E3 ubiquitin-protein ligase RFWD2 [EC:6.3.2.19]	GO:0022900//electron transport chain;GO:0016117//carotenoid biosynthetic process;GO:0009266//response to temperature stimulus;GO:0009658//chloroplast organization;GO:0007585//respiratory gaseous exchange;GO:0045892//negative regulation of transcription, DNA-dependent;GO:0009644//response to high light intensity;GO:0022900//electron transport chain;GO:0016117//carotenoid biosynthetic process;GO:00…	GO:0009916//alternative oxidase activity;GO:0046872//metal ion binding;GO:0009916//alternative oxidase activity;GO:0046872//metal ion binding;GO:0009916//alternative oxidase activity;GO:0046872//metal ion binding;GO:0009916//alternative oxidase activity;GO:0046872//metal ion binding	GO:0016021//integral to membrane;GO:0009579//thylakoid;GO:0070469//respiratory chain;GO:0005740//mitochondrial envelope;GO:0016021//integral to membrane;GO:0009579//thylakoid;GO:0070469//respiratory chain;GO:0005740//mitochondrial envelope;GO:0016021//integral to membrane;GO:0009579//thylakoid;GO:0070469//respiratory chain;GO:0005740//mitochondrial envelope;GO:0016021//integral to membrane;GO:000…
		score:4	csite:1641	Ⅱ
		score:2	csite:1642	Ⅱ
		score:2	csite:1643	Ⅱ
	Unigene6164_All	score:4	csite:173	Ⅰ	--	--	--	--	gi|460385791|ref|XM_004238537.1|	71.9	9e-10	PREDICTED: Solanum lycopersicum BRI1 kinase inhibitor 1-like (LOC101262109), mRNA	sp|Q9FMZ0|BKI1_ARATH	117	9e-27	BRI1 kinase inhibitor 1 OS=Arabidopsis thaliana GN=BKI1 PE=1 SV=1	--	--	--	--	--	K14499	2e-35	147	pop:POPTR_754981	BRI1 kinase inhibitor 1	GO:0010423//negative regulation of brassinosteroid biosynthetic process	GO:0046982//protein heterodimerization activity	GO:0005829//cytosol;GO:0005886//plasma membrane
	CL1961.Contig10_All	score:4	csite:171	Ⅱ	--	--	--	--	gi|460405219|ref|XM_004248026.1|	254	1e-64	PREDICTED: Solanum lycopersicum mitochondrial adenine nucleotide transporter ADNT1-like (LOC101261753), mRNA	sp|O04619|ADNT1_ARATH	220	7e-58	Mitochondrial adenine nucleotide transporter ADNT1 OS=Arabidopsis thaliana GN=ADNT1 PE=2 SV=1	--	--	--	--	--	K14684	3e-63	239	rcu:RCOM_1691120	solute carrier family 25 (mitochondrial phosphate transporter), member 23/24/25/41	GO:0055085//transmembrane transport;GO:0015867//ATP transport;GO:0009060//aerobic respiration;GO:0015866//ADP transport;GO:0080121//AMP transport;GO:0055085//transmembrane transport;GO:0015867//ATP transport;GO:0009060//aerobic respiration;GO:0015866//ADP transport;GO:0080121//AMP transport	GO:0080122//AMP transmembrane transporter activity;GO:0015217//ADP transmembrane transporter activity;GO:0005347//ATP transmembrane transporter activity;GO:0080122//AMP transmembrane transporter activity;GO:0015217//ADP transmembrane transporter activity;GO:0005347//ATP transmembrane transporter activity	GO:0005739//mitochondrion;GO:0016021//integral to membrane;GO:0009536//plastid;GO:0005634//nucleus;GO:0005886//plasma membrane;GO:0005739//mitochondrion;GO:0016021//integral to membrane;GO:0009536//plastid;GO:0005634//nucleus;GO:0005886//plasma membrane
		score:4	csite:172	Ⅱ
	CL1051.Contig3_All	score:4	csite:2106	Ⅱ	--	--	--	--	gi|225457284|ref|XM_002284405.1|	121	3e-24	PREDICTED: Vitis vinifera transcription factor UNE10-like (LOC100262138), mRNA	sp|P93824|ACCH6_ARATH	274	1e-89	1-aminocyclopropane-1-carboxylate oxidase homolog 6 OS=Arabidopsis thaliana GN=At1g04350 PE=2 SV=1	mlr6892	28.98	245	149	7	K13229	7e-64	243	zma:541977	2,4-dihydroxy-1,4-benzoxazin-3-one-glucoside dioxygenase [EC:1.14.20.2]	GO:0015996//chlorophyll catabolic process;GO:0019761//glucosinolate biosynthetic process;GO:0015996//chlorophyll catabolic process;GO:0019761//glucosinolate biosynthetic process;GO:0015996//chlorophyll catabolic process;GO:0019761//glucosinolate biosynthetic process	GO:0016706//oxidoreductase activity, acting on paired donors, with incorporation or reduction of molecular oxygen, 2-oxoglutarate as one donor, and incorporation of one atom each of oxygen into both donors;GO:0016706//oxidoreductase activity, acting on paired donors, with incorporation or reduction of molecular oxygen, 2-oxoglutarate as one donor, and incorporation of one atom each of oxygen into…	-
		score:4	csite:2107	Ⅱ
		score:3	csite:2108	Ⅱ
	CL16379.Contig2_All	score:1.5	csite:861	Ⅱ	--	--	--	--	gi|359493458|ref|XM_002265956.2|	83.8	6e-13	PREDICTED: Vitis vinifera probable peptide/nitrate transporter At1g22540-like (LOC100266627), mRNA	sp|Q0WP01|PTR9_ARATH	333	2e-91	Probable peptide/nitrate transporter At1g22540 OS=Arabidopsis thaliana GN=At1g22540 PE=2 SV=1	ECU11g1050	27.36	212	148	4	K14638	5e-57	220	ppp:PHYPADRAFT_134814	solute carrier family 15 (peptide/histidine transporter), member 3/4	GO:0006810//transport;GO:0006810//transport;GO:0006810//transport	-	GO:0016020//membrane;GO:0016020//membrane;GO:0016020//membrane
		score:1.5	csite:863	Ⅱ
		score:1.5	csite:859	Ⅱ
	CL1757.Contig3_All	score:3	csite:16	Ⅰ	--	--	--	--	gi|460415384|ref|XM_004252991.1|	414	1e-112	PREDICTED: Solanum lycopersicum vacuolar protein sorting-associated protein 20 homolog 2-like (LOC101250100), mRNA	sp|Q9FY89|VP202_ARATH	311	1e-84	Vacuolar protein sorting-associated protein 20 homolog 2 OS=Arabidopsis thaliana GN=VPS20.2 PE=1 SV=1	--	--	--	--	--	K12195	3e-93	341	vvi:100248753	charged multivesicular body protein 6	GO:0010286//heat acclimation;GO:0016192//vesicle-mediated transport;GO:0015031//protein transport	GO:0005515//protein binding	GO:0005886//plasma membrane;GO:0000815//ESCRT III complex
	CL5540.Contig1_All	score:4	csite:475	Ⅰ	--	--	--	--	gi|359481859|ref|XM_002275989.2|	250	4e-63	PREDICTED: Vitis vinifera uncharacterized LOC100258945 (LOC100258945), mRNA	--	--	--	--	--	--	--	--	--	--	--	--	--	--	-	-	-
	Unigene30669_All	score:3	csite:445	Ⅱ	--	--	--	--	--	--	--	--	--	--	--	--	--	--	--	--	--	--	--	--	--	--	-	-	-
		score:3	csite:446	Ⅱ
		score:3	csite:444	Ⅱ
		score:3	csite:447	Ⅱ
	Unigene61306_All	score:3.5	csite:743	Ⅱ	--	--	--	--	gi|225451622|ref|XM_002276486.1|	331	1e-87	PREDICTED: Vitis vinifera uncharacterized LOC100256625 (LOC100256625), mRNA	sp|Q680Q4|SIZ1_ARATH	219	3e-57	E3 SUMO-protein ligase SIZ1 OS=Arabidopsis thaliana GN=SIZ1 PE=1 SV=2	--	--	--	--	--	--	--	--	--	--	GO:0006364//rRNA processing;GO:0019288//isopentenyl diphosphate biosynthetic process, mevalonate-independent pathway;GO:0010027//thylakoid membrane organization;GO:0010190//cytochrome b6f complex assembly;GO:0010207//photosystem II assembly;GO:0006364//rRNA processing;GO:0019288//isopentenyl diphosphate biosynthetic process, mevalonate-independent pathway;GO:0010027//thylakoid membrane organizati…	-	GO:0009507//chloroplast;GO:0009507//chloroplast;GO:0009507//chloroplast;GO:0009507//chloroplast
		score:3.5	csite:744	Ⅱ
		score:3	csite:745	Ⅲ
		score:3.5	csite:742	Ⅲ
	CL12247.Contig1_All	score:2.5	csite:574	Ⅱ	--	--	--	--	gi|460369713|ref|XM_004230654.1|	422	1e-115	PREDICTED: Solanum lycopersicum mitotic checkpoint protein BUB3-like (LOC101266983), mRNA	sp|Q38942|RAE1L_ARATH	137	6e-33	Rae1-like protein At1g80670 OS=Arabidopsis thaliana GN=At1g80670 PE=2 SV=2	--	--	--	--	--	K02180	7e-99	357	rcu:RCOM_0175090	cell cycle arrest protein BUB3	GO:0051788//response to misfolded protein;GO:0000226//microtubule cytoskeleton organization;GO:0043161//proteasomal ubiquitin-dependent protein catabolic process;GO:0000911//cytokinesis by cell plate formation;GO:0008283//cell proliferation;GO:0051510//regulation of unidimensional cell growth;GO:0042023//DNA endoreduplication;GO:0007094//mitotic spindle assembly checkpoint;GO:0043248//proteasome …	GO:0005515//protein binding;GO:0000166//nucleotide binding;GO:0005515//protein binding;GO:0000166//nucleotide binding	GO:0080008//Cul4-RING ubiquitin ligase complex;GO:0009524//phragmoplast;GO:0000776//kinetochore;GO:0005634//nucleus;GO:0080008//Cul4-RING ubiquitin ligase complex;GO:0009524//phragmoplast;GO:0000776//kinetochore;GO:0005634//nucleus
		score:2.5	csite:575	Ⅱ
	CL446.Contig32_All	score:4	csite:1059	Ⅲ	--	--	--	--	gi|193878343|gb|EU812236.1|	151	4e-33	Vitis vinifera MLO-like protein 7 (MLO7) mRNA, complete cds	sp|O80580|MLO15_ARATH	378	2e-159	MLO-like protein 15 OS=Arabidopsis thaliana GN=MLO15 PE=2 SV=1	--	--	--	--	--	K08472	2e-166	394	osa:4324900	mlo protein	GO:0050896//response to stimulus	-	GO:0016020//membrane
	CL1494.Contig5_All	score:3.5	csite:206	Ⅱ	--	--	--	--	gi|356570888|ref|XM_003553568.1|	85.7	1e-13	PREDICTED: Glycine max uncharacterized protein LOC100786476 (LOC100786476), mRNA	sp|Q9C660|PEK10_ARATH	53.1	4e-07	Proline-rich receptor-like protein kinase PERK10 OS=Arabidopsis thaliana GN=PERK10 PE=1 SV=2	--	--	--	--	--	--	--	--	--	--	-	-	-
		score:3.5	csite:207	Ⅱ
	Unigene8380_All	score:2.5	csite:181	Ⅱ	--	--	--	--	gi|159895536|gb|EU262891.1|	105	2e-20	Oenothera parviflora chloroplast, complete genome	--	--	--	--	--	--	--	--	--	--	--	--	--	--	-	-	-
		score:2.5	csite:182	Ⅱ
	CL1180.Contig2_All	score:3.5	csite:2734	Ⅱ	--	--	--	--	gi|352963316|gb|JF460715.1|	77.8	6e-11	Sesamum indicum isolate SIRGA1 NBS-LRR class resistance protein gene, partial cds	sp|Q8W1E0|R1A_SOLDE	275	1e-73	Late blight resistance protein R1-A OS=Solanum demissum GN=R1A PE=3 SV=1	--	--	--	--	--	K13457	2e-55	216	pop:POPTR_755797	disease resistance protein RPM1	-	-	-
		score:2.5	csite:2735	Ⅱ
		score:3.5	csite:2733	Ⅱ
		score:2.5	csite:2736	Ⅱ
	CL10963.Contig3_All	score:2.5	csite:1556	Ⅱ	--	--	--	--	--	--	--	--	--	--	--	--	--	--	--	--	--	--	--	--	--	--	-	-	-
		score:2.5	csite:1557	Ⅱ
		score:2.5	csite:1558	Ⅱ
		score:2.5	csite:1559	Ⅱ
	Unigene25700_All	score:3.5	csite:809	Ⅱ	--	--	--	--	gi|359476120|ref|XM_002282539.2|	355	1e-94	PREDICTED: Vitis vinifera cellulose synthase A catalytic subunit 1 [UDP-forming]-like (LOC100254408), mRNA	sp|O48946|CESA1_ARATH	347	1e-95	Cellulose synthase A catalytic subunit 1 [UDP-forming] OS=Arabidopsis thaliana GN=CESA1 PE=1 SV=1	--	--	--	--	--	K10999	4e-114	410	vvi:100254408	cellulose synthase A [EC:2.4.1.12]	GO:0009833//primary cell wall biogenesis;GO:0030244//cellulose biosynthetic process;GO:0042538//hyperosmotic salinity response;GO:0009833//primary cell wall biogenesis;GO:0030244//cellulose biosynthetic process;GO:0042538//hyperosmotic salinity response;GO:0009833//primary cell wall biogenesis;GO:0030244//cellulose biosynthetic process;GO:0042538//hyperosmotic salinity response	GO:0008270//zinc ion binding;GO:0016760//cellulose synthase (UDP-forming) activity;GO:0008270//zinc ion binding;GO:0016760//cellulose synthase (UDP-forming) activity;GO:0008270//zinc ion binding;GO:0016760//cellulose synthase (UDP-forming) activity	GO:0016021//integral to membrane;GO:0005794//Golgi apparatus;GO:0005886//plasma membrane;GO:0016021//integral to membrane;GO:0005794//Golgi apparatus;GO:0005886//plasma membrane;GO:0016021//integral to membrane;GO:0005794//Golgi apparatus;GO:0005886//plasma membrane
		score:3.5	csite:810	Ⅱ
		score:3.5	csite:811	Ⅱ
	CL7476.Contig4_All	score:4	csite:436	Ⅱ	--	--	--	--	gi|460391866|ref|XM_004241492.1|	81.8	6e-13	PREDICTED: Solanum lycopersicum uncharacterized LOC101266948 (LOC101266948), mRNA	--	--	--	--	--	--	--	--	--	--	--	--	--	--	-	-	GO:0005739//mitochondrion;GO:0016020//membrane;GO:0005739//mitochondrion;GO:0016020//membrane;GO:0005739//mitochondrion;GO:0016020//membrane;GO:0005739//mitochondrion;GO:0016020//membrane
		score:4	csite:435	Ⅱ
		score:3	csite:437	Ⅱ
		score:3	csite:438	Ⅱ
	CL479.Contig3_All	score:3.5	csite:921	Ⅱ	--	--	--	--	gi|349703354|emb|FQ383317.1|	438	1e-119	Vitis vinifera clone SS0ABG23YN08	sp|Q6ICX4|PTBP3_ARATH	387	3e-107	Polypyrimidine tract-binding protein homolog 3 OS=Arabidopsis thaliana GN=At1g43190 PE=2 SV=1	--	--	--	--	--	K14948	4e-108	391	pop:POPTR_714769	olypyrimidine tract-binding protein 2	GO:0043484//regulation of RNA splicing;GO:0055114//oxidation-reduction process;GO:0006417//regulation of translation;GO:0006397//mRNA processing;GO:0043484//regulation of RNA splicing;GO:0055114//oxidation-reduction process;GO:0006417//regulation of translation;GO:0006397//mRNA processing;GO:0043484//regulation of RNA splicing;GO:0055114//oxidation-reduction process;GO:0006417//regulation of tran…	GO:0003723//RNA binding;GO:0000166//nucleotide binding;GO:0032440//2-alkenal reductase [NAD(P)] activity;GO:0003723//RNA binding;GO:0000166//nucleotide binding;GO:0032440//2-alkenal reductase [NAD(P)] activity;GO:0003723//RNA binding;GO:0000166//nucleotide binding;GO:0032440//2-alkenal reductase [NAD(P)] activity;GO:0003723//RNA binding;GO:0000166//nucleotide binding;GO:0032440//2-alkenal reducta…	GO:0000932//cytoplasmic mRNA processing body;GO:0005634//nucleus;GO:0000932//cytoplasmic mRNA processing body;GO:0005634//nucleus;GO:0000932//cytoplasmic mRNA processing body;GO:0005634//nucleus;GO:0000932//cytoplasmic mRNA processing body;GO:0005634//nucleus;GO:0000932//cytoplasmic mRNA processing body;GO:0005634//nucleus
		score:3.5	csite:922	Ⅱ
		score:3	csite:923	Ⅱ
		score:3.5	csite:920	Ⅱ
		score:3	csite:924	Ⅱ
	CL10233.Contig2_All	score:3	csite:278	Ⅱ	--	--	--	--	gi|359489665|ref|XM_003633914.1|	1273	0	PREDICTED: Vitis vinifera protein RIC1 homolog, transcript variant 2 (LOC100249848), mRNA	--	--	--	--	--	--	--	--	--	--	--	--	--	--	-	-	GO:0009507//chloroplast;GO:0005794//Golgi apparatus;GO:0009507//chloroplast;GO:0005794//Golgi apparatus;GO:0009507//chloroplast;GO:0005794//Golgi apparatus;GO:0009507//chloroplast;GO:0005794//Golgi apparatus;GO:0009507//chloroplast;GO:0005794//Golgi apparatus
		score:3	csite:279	Ⅱ
		score:4	csite:276	Ⅱ
		score:3	csite:280	Ⅱ
		score:3	csite:277	Ⅱ
	CL5540.Contig8_All	score:4	csite:473	Ⅰ	--	--	--	--	gi|359481859|ref|XM_002275989.2|	115	1e-22	PREDICTED: Vitis vinifera uncharacterized LOC100258945 (LOC100258945), mRNA	--	--	--	--	--	--	--	--	--	--	--	--	--	--	-	-	-
pfo-mir53	Unigene6408_All	score:1.5	csite:507	Ⅰ	--	--	--	--	gi|359477107|ref|XM_002279866.2|	127	3e-26	PREDICTED: Vitis vinifera uncharacterized LOC100261976 (LOC100261976), mRNA	sp|Q6YSF3|AN321_ORYSJ	110	2e-24	Acidic leucine-rich nuclear phosphoprotein 32-related protein 1 OS=Oryza sativa subsp. japonica GN=Os07g0607800 PE=2 SV=1	XF1267	51.23	162	79	4	K11323	2e-28	125	vcn:VOLCADRAFT_121342	histone arginine demethylase JMJD6 [EC:1.14.11.-]	-	-	GO:0005829//cytosol
	CL11670.Contig2_All	score:3.5	csite:404	Ⅲ	--	--	--	--	gi|351724190|ref|NM_001250376.1|	404	1e-110	Glycine max uncharacterized LOC100499878 (LOC100499878), mRNA	sp|P93447|EF1D_PIMBR	384	6e-107	Elongation factor 1-delta OS=Pimpinella brachycarpa PE=2 SV=3	SPCC1450.04	40.85	235	131	5	K03232	1e-110	397	vvi:100252524	elongation factor 1-beta	GO:0046686//response to cadmium ion;GO:0006414//translational elongation;GO:0046686//response to cadmium ion;GO:0006414//translational elongation	GO:0003746//translation elongation factor activity;GO:0003746//translation elongation factor activity	GO:0005853//eukaryotic translation elongation factor 1 complex;GO:0005886//plasma membrane;GO:0005853//eukaryotic translation elongation factor 1 complex;GO:0005886//plasma membrane
		score:3.5	csite:408	Ⅲ
	CL15868.Contig1_All	score:4	csite:620	Ⅱ	--	--	--	--	gi|261597388|gb|GU011800.1|	67.9	2e-08	Tabebuia rosea microsatellite D122_M13R_seg112 sequence	sp|A2XD08|HOX21_ORYSI	55.5	4e-08	Homeobox-leucine zipper protein HOX21 OS=Oryza sativa subsp. indica GN=HOX21 PE=2 SV=2	--	--	--	--	--	--	--	--	--	--	-	-	-
		score:4	csite:619	Ⅱ
pfo-mir18	CL7790.Contig5_All	score:4	csite:2480	Ⅰ	--	--	--	--	gi|359474504|ref|XR_139761.1|	676	0	PREDICTED: Vitis vinifera uncharacterized LOC100260794 (LOC100260794), miscRNA	--	--	--	--	SPBC31F10.18c	27.88	208	147	3	--	--	--	--	--	GO:0010090//trichome morphogenesis;GO:0071555//cell wall organization;GO:0007155//cell adhesion;GO:0048765//root hair cell differentiation;GO:0045010//actin nucleation	GO:0005543//phospholipid binding	GO:0009506//plasmodesma;GO:0005773//vacuole;GO:0005794//Golgi apparatus;GO:0005886//plasma membrane
	Unigene16222_All	score:4	csite:60	Ⅰ	--	--	--	--	gi|359490273|ref|XM_002269837.2|	93.7	3e-16	PREDICTED: Vitis vinifera DEAD-box ATP-dependent RNA helicase 7-like (LOC100258263), mRNA	sp|Q650T9|RH7_ORYSJ	100	2e-28	DEAD-box ATP-dependent RNA helicase 7 OS=Oryza sativa subsp. japonica GN=Os09g0520700 PE=2 SV=1	MTH203	48.84	43	22	0	K13179	8e-11	54.3	pop:POPTR_1067929	ATP-dependent RNA helicase DDX18/HAS1 [EC:3.6.4.13]	-	GO:0004386//helicase activity;GO:0003676//nucleic acid binding;GO:0000166//nucleotide binding	GO:0005634//nucleus;GO:0009536//plastid
	CL7790.Contig3_All	score:4	csite:1425	Ⅰ	--	--	--	--	gi|359474504|ref|XR_139761.1|	168	1e-38	PREDICTED: Vitis vinifera uncharacterized LOC100260794 (LOC100260794), miscRNA	--	--	--	--	--	--	--	--	--	--	--	--	--	--	GO:0010090//trichome morphogenesis;GO:0071555//cell wall organization;GO:0007155//cell adhesion;GO:0048765//root hair cell differentiation;GO:0045010//actin nucleation	-	GO:0009506//plasmodesma;GO:0005773//vacuole;GO:0005794//Golgi apparatus;GO:0005886//plasma membrane
	CL7790.Contig7_All	score:4	csite:8867	Ⅰ	--	--	--	--	gi|359474504|ref|XR_139761.1|	696	0	PREDICTED: Vitis vinifera uncharacterized LOC100260794 (LOC100260794), miscRNA	--	--	--	--	SPBC31F10.18c	27.88	208	147	3	--	--	--	--	--	GO:0010090//trichome morphogenesis;GO:0071555//cell wall organization;GO:0007155//cell adhesion;GO:0048765//root hair cell differentiation;GO:0045010//actin nucleation	GO:0005543//phospholipid binding	GO:0009506//plasmodesma;GO:0005773//vacuole;GO:0005794//Golgi apparatus;GO:0005886//plasma membrane
	CL7790.Contig4_All	score:4	csite:621	Ⅰ	--	--	--	--	gi|359474504|ref|XR_139761.1|	89.7	5e-15	PREDICTED: Vitis vinifera uncharacterized LOC100260794 (LOC100260794), miscRNA	--	--	--	--	--	--	--	--	--	--	--	--	--	--	GO:0010090//trichome morphogenesis;GO:0071555//cell wall organization;GO:0007155//cell adhesion;GO:0048765//root hair cell differentiation;GO:0045010//actin nucleation	GO:0005543//phospholipid binding	GO:0009506//plasmodesma;GO:0005773//vacuole;GO:0005794//Golgi apparatus;GO:0005886//plasma membrane
	CL7790.Contig6_All	score:4	csite:2129	Ⅰ	--	--	--	--	gi|359474504|ref|XR_139761.1|	454	1e-124	PREDICTED: Vitis vinifera uncharacterized LOC100260794 (LOC100260794), miscRNA	--	--	--	--	SPBC31F10.18c	27.88	208	147	3	--	--	--	--	--	GO:0010090//trichome morphogenesis;GO:0071555//cell wall organization;GO:0007155//cell adhesion;GO:0048765//root hair cell differentiation;GO:0045010//actin nucleation	GO:0005543//phospholipid binding	GO:0009506//plasmodesma;GO:0005773//vacuole;GO:0005794//Golgi apparatus;GO:0005886//plasma membrane
pfo-mir38a/b	Unigene22708_All	score:1	csite:86	Ⅰ	--	--	--	--	--	--	--	--	--	--	--	--	--	--	--	--	--	--	--	--	--	--	-	-	-
		score:1	csite:86	Ⅰ
pfo-mir89a/b/c	CL14940.Contig1_All	score:4	csite:394	Ⅲ	--	--	--	--	gi|470117466|ref|XM_004294831.1|	283	2e-73	PREDICTED: Fragaria vesca subsp. vesca ubiquitin-conjugating enzyme E2-17 kDa-like (LOC101292389), mRNA	sp|Q94F47|UBC28_ARATH	257	6e-69	Ubiquitin-conjugating enzyme E2 28 OS=Arabidopsis thaliana GN=UBC28 PE=2 SV=1	SPBC119.02	81.45	124	23	0	K06689	4e-69	259	zma:100281830	ubiquitin-conjugating enzyme E2 D/E [EC:6.3.2.19]	GO:0051788//response to misfolded protein;GO:0006635//fatty acid beta-oxidation;GO:0043161//proteasomal ubiquitin-dependent protein catabolic process;GO:0006944//cellular membrane fusion;GO:0016558//protein import into peroxisome matrix;GO:0051510//regulation of unidimensional cell growth;GO:0048193//Golgi vesicle transport;GO:0042023//DNA endoreduplication;GO:0006301//postreplication repair;GO:0…	GO:0004842//ubiquitin-protein ligase activity;GO:0004842//ubiquitin-protein ligase activity;GO:0004842//ubiquitin-protein ligase activity	GO:0005737//cytoplasm;GO:0005886//plasma membrane;GO:0005634//nucleus;GO:0005737//cytoplasm;GO:0005886//plasma membrane;GO:0005634//nucleus;GO:0005737//cytoplasm;GO:0005886//plasma membrane;GO:0005634//nucleus
		score:4	csite:394	Ⅲ
		score:4	csite:394	Ⅲ
	Unigene4741_All	score:4	csite:394	Ⅲ	--	--	--	--	gi|470117466|ref|XM_004294831.1|	283	2e-73	PREDICTED: Fragaria vesca subsp. vesca ubiquitin-conjugating enzyme E2-17 kDa-like (LOC101292389), mRNA	sp|Q94F47|UBC28_ARATH	257	7e-69	Ubiquitin-conjugating enzyme E2 28 OS=Arabidopsis thaliana GN=UBC28 PE=2 SV=1	SPBC119.02	81.45	124	23	0	K06689	5e-69	259	zma:100281830	ubiquitin-conjugating enzyme E2 D/E [EC:6.3.2.19]	GO:0051788//response to misfolded protein;GO:0006635//fatty acid beta-oxidation;GO:0043161//proteasomal ubiquitin-dependent protein catabolic process;GO:0006944//cellular membrane fusion;GO:0016558//protein import into peroxisome matrix;GO:0051510//regulation of unidimensional cell growth;GO:0048193//Golgi vesicle transport;GO:0042023//DNA endoreduplication;GO:0006301//postreplication repair;GO:0…	GO:0004842//ubiquitin-protein ligase activity;GO:0004842//ubiquitin-protein ligase activity;GO:0004842//ubiquitin-protein ligase activity	GO:0005737//cytoplasm;GO:0005886//plasma membrane;GO:0005634//nucleus;GO:0005737//cytoplasm;GO:0005886//plasma membrane;GO:0005634//nucleus;GO:0005737//cytoplasm;GO:0005886//plasma membrane;GO:0005634//nucleus
		score:4	csite:394	Ⅲ
		score:4	csite:394	Ⅲ
pfo-mir12	CL3018.Contig6_All	score:3.5	csite:390	Ⅱ	--	--	--	--	gi|358350534|dbj|AB627262.1|	293	6e-76	Malus x domestica mRNA, microsatellite: MEST117, clone: SAM01_12_B12	sp|Q9SEU6|TRXM4_ARATH	207	4e-53	Thioredoxin M4, chloroplastic OS=Arabidopsis thaliana GN=At3g15360 PE=1 SV=2	all1866	51.49	101	49	0	K03671	2e-55	216	pop:POPTR_263504	thioredoxin 1	GO:0045454//cell redox homeostasis;GO:0006662//glycerol ether metabolic process;GO:0045454//cell redox homeostasis;GO:0006662//glycerol ether metabolic process	GO:0009055//electron carrier activity;GO:0015035//protein disulfide oxidoreductase activity;GO:0009055//electron carrier activity;GO:0015035//protein disulfide oxidoreductase activity	-
		score:3.5	csite:389	Ⅲ
pfo-mir78	CL3587.Contig1_All	score:3.5	csite:776	Ⅰ	--	--	--	--	gi|460367803|ref|XM_004229712.1|	186	5e-44	PREDICTED: Solanum lycopersicum poly(rC)-binding protein 4-like (LOC101261855), mRNA	sp|P58223|Y4837_ARATH	84	2e-16	KH domain-containing protein At4g18375 OS=Arabidopsis thaliana GN=At4g18375 PE=2 SV=1	--	--	--	--	--	K13162	2e-115	309	rcu:RCOM_1608840	poly(rC)-binding protein 2/3/4	-	GO:0003723//RNA binding	-
pfo-mir60	CL2619.Contig8_All	score:4	csite:196	Ⅰ	--	--	--	--	gi|460378394|ref|XM_004234910.1|	147	4e-32	PREDICTED: Solanum lycopersicum uncharacterized LOC101255179 (LOC101255179), mRNA	sp|Q9FHH8|COL5_ARATH	55.5	8e-08	Zinc finger protein CONSTANS-LIKE 5 OS=Arabidopsis thaliana GN=COL5 PE=2 SV=2	--	--	--	--	--	K03539	6e-11	67.4	bdi:100830772	ribonuclease P/MRP protein subunit RPP1 [EC:3.1.26.5]	-	-	-
pfo-mir47	CL637.Contig1_All	score:4	csite:611	Ⅱ	--	--	--	--	gi|356525358|ref|XM_003531244.1|	131	1e-27	PREDICTED: Glycine max serine/threonine-protein kinase CTR1-like (LOC100784109), mRNA	--	--	--	--	--	--	--	--	--	--	--	--	--	--	GO:0009827//plant-type cell wall modification;GO:0000186//activation of MAPKK activity;GO:0046777//protein autophosphorylation;GO:0009860//pollen tube growth;GO:0009827//plant-type cell wall modification;GO:0000186//activation of MAPKK activity;GO:0046777//protein autophosphorylation;GO:0009860//pollen tube growth	GO:0004712//protein serine/threonine/tyrosine kinase activity;GO:0004713//protein tyrosine kinase activity;GO:0004709//MAP kinase kinase kinase activity;GO:0005524//ATP binding;GO:0004712//protein serine/threonine/tyrosine kinase activity;GO:0004713//protein tyrosine kinase activity;GO:0004709//MAP kinase kinase kinase activity;GO:0005524//ATP binding	GO:0005737//cytoplasm;GO:0005886//plasma membrane;GO:0005737//cytoplasm;GO:0005886//plasma membrane
		score:4	csite:612	Ⅲ
	CL637.Contig2_All	score:4	csite:2426	Ⅱ	--	--	--	--	gi|225434180|ref|XM_002279139.1|	464	1e-127	PREDICTED: Vitis vinifera dual specificity protein kinase shkC-like (LOC100244046), mRNA	sp|Q05609|CTR1_ARATH	99.4	2e-32	Serine/threonine-protein kinase CTR1 OS=Arabidopsis thaliana GN=CTR1 PE=1 SV=1	SA1063_1	26.61	124	91	1	K14510	5e-32	88.6	ppp:PHYPADRAFT_30352	serine/threonine-protein kinase CTR1 [EC:2.7.11.1]	GO:0009827//plant-type cell wall modification;GO:0000186//activation of MAPKK activity;GO:0046777//protein autophosphorylation;GO:0009860//pollen tube growth;GO:0009827//plant-type cell wall modification;GO:0000186//activation of MAPKK activity;GO:0046777//protein autophosphorylation;GO:0009860//pollen tube growth	GO:0004712//protein serine/threonine/tyrosine kinase activity;GO:0004713//protein tyrosine kinase activity;GO:0004709//MAP kinase kinase kinase activity;GO:0005524//ATP binding;GO:0004712//protein serine/threonine/tyrosine kinase activity;GO:0004713//protein tyrosine kinase activity;GO:0004709//MAP kinase kinase kinase activity;GO:0005524//ATP binding	GO:0005886//plasma membrane;GO:0005886//plasma membrane
		score:4	csite:2427	Ⅲ
pfo-mir34	CL8832.Contig5_All	score:4	csite:1909	Ⅰ	--	--	--	--	gi|148595723|emb|AM422772.1|	349	8e-93	Antirrhinum majus mRNA for YA3 (nf-YA gene)	sp|Q945M9|NFYA9_ARATH	147	3e-35	Nuclear transcription factor Y subunit A-9 OS=Arabidopsis thaliana GN=NFYA9 PE=2 SV=1	YGL237c	50.56	89	39	2	K08064	2e-60	232	gmx:100782085	nuclear transcription factor Y, alpha	-	-	-
	CL8832.Contig4_All	score:4	csite:977	Ⅰ	--	--	--	--	gi|148595723|emb|AM422772.1|	335	7e-89	Antirrhinum majus mRNA for YA3 (nf-YA gene)	sp|Q945M9|NFYA9_ARATH	136	2e-32	Nuclear transcription factor Y subunit A-9 OS=Arabidopsis thaliana GN=NFYA9 PE=2 SV=1	YGL237c	50.56	89	39	2	K08064	1e-48	192	gmx:100782085	nuclear transcription factor Y, alpha	-	-	-
	CL15735.Contig2_All	score:4	csite:1357	Ⅰ	--	--	--	--	gi|148595723|emb|AM422772.1|	357	2e-95	Antirrhinum majus mRNA for YA3 (nf-YA gene)	sp|Q945M9|NFYA9_ARATH	149	6e-36	Nuclear transcription factor Y subunit A-9 OS=Arabidopsis thaliana GN=NFYA9 PE=2 SV=1	YGL237c	50.56	89	39	2	K08064	1e-60	232	gmx:100782085	nuclear transcription factor Y, alpha	-	-	-
pfo-mir33	CL5185.Contig2_All	score:4	csite:927	Ⅱ	--	--	--	--	gi|460369663|ref|XM_004230629.1|	125	9e-26	PREDICTED: Solanum lycopersicum uncharacterized LOC101259889 (LOC101259889), mRNA	--	--	--	--	--	--	--	--	--	--	--	--	--	--	-	-	GO:0009535//chloroplast thylakoid membrane;GO:0009535//chloroplast thylakoid membrane;GO:0009535//chloroplast thylakoid membrane
		score:4	csite:932	Ⅱ
		score:4	csite:926	Ⅲ
pfo-mir32	CL1149.Contig5_All	score:4	csite:2081	Ⅰ	--	--	--	--	gi|57282315|emb|AJ504729.1|	236	1e-58	Nicotiana benthamiana mRNA for bromodomain-containing RNA-binding protein 1 (brp1 gene)	sp|Q7Y214|GTE7_ARATH	378	1e-104	Transcription factor GTE7 OS=Arabidopsis thaliana GN=GTE7 PE=2 SV=1	SPAC631.02	20.76	578	433	13	K11684	8e-61	234	sbi:SORBI_03g001920	bromodomain-containing factor 1	-	-	-
	Unigene21539_All	score:4	csite:1337	Ⅰ	--	--	--	--	gi|57282315|emb|AJ504729.1|	244	3e-61	Nicotiana benthamiana mRNA for bromodomain-containing RNA-binding protein 1 (brp1 gene)	sp|Q7Y214|GTE7_ARATH	341	9e-94	Transcription factor GTE7 OS=Arabidopsis thaliana GN=GTE7 PE=2 SV=1	ECU08g1640	38.89	108	66	0	K11684	2e-36	152	sbi:SORBI_03g001920	bromodomain-containing factor 1	-	-	-
pfo-mir28a/b	CL14209.Contig1_All	score:3.5	csite:328	Ⅰ	--	--	--	--	gi|319893932|gb|HM800492.1|	75.8	1e-10	Catharanthus roseus clone CCH-12 resistance protein-like (RGA) gene, partial sequence	sp|Q7XBQ9|RGA2_SOLBU	295	3e-80	Disease resistance protein RGA2 OS=Solanum bulbocastanum GN=RGA2 PE=1 SV=1	--	--	--	--	--	K03013	8e-105	361	vvi:100258335	DNA-directed RNA polymerases I, II, and III subunit RPABC1	-	-	-
		score:3.5	csite:328	Ⅰ
	CL7296.Contig5_All	score:4	csite:373	Ⅲ	--	--	--	--	gi|5824320|emb|AJ012554.1|	618	1e-174	Solanum tuberosum mRNA for ATPase	--	--	--	--	MTH1511	36.31	325	204	8	K01551	0	647	vvi:100266785	arsenite-transporting ATPase [EC:3.6.3.16]	GO:0006820//anion transport;GO:0071722//detoxification of arsenic-containing substance;GO:0006200//ATP catabolic process;GO:0006820//anion transport;GO:0071722//detoxification of arsenic-containing substance;GO:0006200//ATP catabolic process;GO:0006820//anion transport;GO:0071722//detoxification of arsenic-containing substance;GO:0006200//ATP catabolic process	GO:0015446//arsenite-transmembrane transporting ATPase activity;GO:0005524//ATP binding;GO:0015446//arsenite-transmembrane transporting ATPase activity;GO:0005524//ATP binding;GO:0015446//arsenite-transmembrane transporting ATPase activity;GO:0005524//ATP binding	GO:0016020//membrane;GO:0009570//chloroplast stroma;GO:0005739//mitochondrion;GO:0016020//membrane;GO:0009570//chloroplast stroma;GO:0005739//mitochondrion;GO:0016020//membrane;GO:0009570//chloroplast stroma;GO:0005739//mitochondrion
		score:4	csite:373	Ⅲ
pfo-mir24	Unigene4914_All	score:4	csite:114	Ⅲ	--	--	--	--	--	--	--	--	--	--	--	--	--	--	--	--	--	K14822	4e-06	50.4	vvi:100254991	rRNA-processing protein CGR1	-	-	-
		score:4	csite:115	Ⅲ
	CL7645.Contig5_All	score:4	csite:2931	Ⅲ	--	--	--	--	gi|359480858|ref|XM_002275686.2|	246	1e-61	PREDICTED: Vitis vinifera uncharacterized LOC100264494 (LOC100264494), mRNA	sp|F4IRQ5|THG1_ARATH	499	4e-141	tRNA(His) guanylyltransferase 1 OS=Arabidopsis thaliana GN=THG1 PE=1 SV=1	SPCC63.07	47.83	253	126	5	K10761	7e-155	546	vvi:100264494	tRNA(His) guanylyltransferase [EC:2.7.7.79]	GO:0006400//tRNA modification	GO:0000287//magnesium ion binding;GO:0008193//tRNA guanylyltransferase activity	GO:0005737//cytoplasm
	CL7645.Contig4_All	score:4	csite:2825	Ⅲ	--	--	--	--	gi|470103340|ref|XM_004288050.1|	242	2e-60	PREDICTED: Fragaria vesca subsp. vesca tRNA(His) guanylyltransferase 1-like (LOC101314791), mRNA	sp|F4IRQ5|THG1_ARATH	731	0	tRNA(His) guanylyltransferase 1 OS=Arabidopsis thaliana GN=THG1 PE=1 SV=1	SPCC63.07	48.22	253	125	5	K10761	0	792	vvi:100264494	tRNA(His) guanylyltransferase [EC:2.7.7.79]	GO:0006400//tRNA modification	GO:0000287//magnesium ion binding;GO:0008193//tRNA guanylyltransferase activity	GO:0005737//cytoplasm
	CL11265.Contig2_All	score:4	csite:672	Ⅲ	--	--	--	--	gi|359493305|ref|XM_002282538.2|	280	2e-72	PREDICTED: Vitis vinifera protein TIC 40, chloroplastic-like (LOC100265473), mRNA	sp|Q8GT66|TIC40_PEA	186	1e-47	Protein TIC 40, chloroplastic OS=Pisum sativum GN=TIC40 PE=1 SV=1	--	--	--	--	--	K09560	4e-07	53.5	zma:100273214	suppressor of tumorigenicity protein 13	GO:0009902//chloroplast relocation;GO:0006364//rRNA processing;GO:0010027//thylakoid membrane organization;GO:0006399//tRNA metabolic process;GO:0045037//protein import into chloroplast stroma	GO:0005515//protein binding	GO:0031897//Tic complex;GO:0009535//chloroplast thylakoid membrane
